# Supplementary material for: Integrated Metabolomics and Transcriptomics Analysis Reveals New Insights into Triterpene Biosynthesis in Rosa rugosa
Source: Plants (Basel). 2024 Jun 8;13(12):1600. doi: 10.3390/plants13121600 (PMC11207392; doi:10.3390/plants13121600)
Supplement: Supplementary file 1 [file plants-13-01600-s001.zip]

Archive with 2 entries (2 files):
- Supplementary Figure0516.pptx
- supplementary tables 0507.xlsx
