# Supplementary material for: Integrated Metabolomics and Transcriptomics Analysis Reveals New Insights into Triterpene Biosynthesis in Rosa rugosa
Source: Plants (Basel). 2024 Jun 8;13(12):1600. doi: 10.3390/plants13121600 (PMC11207392; doi:10.3390/plants13121600)
Supplement: Supplementary file 1 [file plants-13-01600-s001.zip › supplementary tables 0507.xlsx]

## Sheet: Supplement Table S1
Compounds	Class	Molecular weight (Da)	Formula	m/z(Da)	ppm	Ionization model	P-1	P-2	P-3	S-1	S-2	S-3	L-1	L-2	L-3	R-1	R-2	R-3	F-1	F-2	F-3	QC01	QC02	QC03
monoterpenoid derivatives
Sweroside	Monoterpenoids	358.126	C16H22O9	359.134	0	[M+H]+	16973.3	22510.7	16855.3	31298.2	26506.6	36751.4	1.25118e+06	1.07843e+06	2.38573e+06	79719.4	73349.9	62510.9	893853	1.24088e+06	892422	203866	220785	217965
Bartsioside	Monoterpenoids	330.132	C15H22O8	331.139	0.301988	[M+H]+	56152.4	58642.7	60477.5	276292	265233	312133	525622	528193	764109	9	99637.3	94713	277227	347930	290324	261572	237356	250465
Perillyl alcohol	Monoterpenoids	152.12	C10H16O	153.127	0	[M+H]+	3.03097e+06	3.81441e+06	2.72379e+06	5.88208e+06	5.13781e+06	5.1674e+06	1.04454e+07	1.06089e+07	1.13923e+07	4.55686e+06	2.13375e+06	1.05559e+06	280797	1.23644e+06	1.09864e+06	5.88138e+06	5.29669e+06	5.81807e+06
Gardoside	Monoterpenoids	374.121	C16H22O10	373.114	0	[M-H]-	51875.8	62365.2	55584.5	38126.9	50577.3	50920.8	35579.6	51972.1	17489.1	47518.3	63387	50838.9	45588.2	41223.5	41835.3	44876.5	48747.9	52347.8
7-Deoxyloganic acid	Monoterpenoids	360.142	C16H24O9	359.135	-0.835341	[M-H]-	37625.8	36057.7	31631.7	514910	532215	590654	25347.2	34931.7	11055	9719.82	19411.7	14391.1	234116	231067	560896	132348	154451	146752
Catalpol	Monoterpenoids	362.121	C15H22O10	361.114	0	[M-H]-	246812	303051	286937	104321	80848.3	92006.6	237726	232173	334287	265431	181470	251833	17465.5	27837.4	20184.2	83462.5	58418.1	83091.7
sesquiterpenoid derivatives
Aucubin	Sesquiterpenoids	346.126	C15H22O9	345.118	-2.89755	[M-H]-	3.76606e+06	4.19937e+06	7.05999e+06	4.27652e+07	3.16979e+07	2.65327e+07	3.69724e+06	2.55e+06	3.00338e+06	3.2003e+06	6.41143e+06	2.16365e+06	2.18298e+08	232495346	1.9246e+08	2.43131e+07	2.50009e+07	2.4366e+07
rosacorenone	Sesquiterpenoids	218.167	C15H22O	219.171	-14.6002	[M+H]+	64067.1	85387.4	105025	182625	193800	221767	116974	98374.5	86022.6	401529	1.30098e+06	325133	270033	327491	196508	749080	750007	775465
Nootkatone	Sesquiterpenoids	218.167	C15H22O	219.173	-5.47509	[M+H]+	618606	645650	563414	400520	502020	395427	835939	576500	408408	6.0362e+06	2.78829e+06	3.30576e+06	172640	73703.3	28060	1.04056e+06	1.06774e+06	1.0162e+06
rosacorenol	Sesquiterpenoids	220.183	C15H24O	221.187	-12.6588	[M+H]+	1.07324e+06	2.43068e+06	1.75558e+06	29454.9	18094.4	20791.7	56611.6	67130.9	32818.2	21596.7	36118.4	30513.7	9	9	9	262438	267202	240388
(-)-Dihydropy rocurzerenone	Sesquiterpenoids	200.12	C14H16O	201.126	-4.97197	[M+H]+	490607	917601	1.33684e+06	932477	1.28892e+06	1.61821e+06	371845	294089	519938	8.40389e+06	8.56426e+06	9.25365e+06	1.56538e+06	2.10932e+06	1.23432e+06	5.70212e+06	4.84221e+06	5.2144e+06
triterpenes and triterpene saponins
2,3,23-Trihydroxyurs-12-en-28-oic acid (Asiatic acid)	Terpenoids	488.35	C30H48O5	487.343	0	[M-H]-	1.29849e+06	1.01482e+06	4.76545e+06	1.46213e+06	798449	1.00177e+06	1.92164e+06	1.5643e+06	2.23325e+06	6.76429e+06	6.52672e+06	7.09709e+06	3.19876e+06	3.4765e+06	5.04133e+06	4.31379e+06	4.27693e+06	4.26276e+06
3-Oxooleana-11,13(18)-dien-28-oic acid	Terpenoids	452.329	C30H44O3	453.335	-1.98528	[M+H]+	142001	109809	287040	210048	123615	187019	570062	658398	543122	1.39159e+06	1.28355e+06	218249	163661	186167	225734	627433	619592	626493
1,2,3,19-Tetrahydroxyurs-12-en-28-oic acid	Terpenoids	504.345	C30H48O6	503.338	0	[M-H]-	53548.5	22048.4	575121	27327.3	15561.6	7050.75	803486	588496	988545	1.26308e+06	973457	894351	3.59741e+06	3.79419e+06	6.13915e+06	1.14358e+06	1.11882e+06	1.12514e+06
2,3,19-Trihydroxyurs-12-en-28-oic acid (Tormentic acid)*	Terpenoids	488.35	C30H48O5	487.341	-3.07791	[M-H]-	2.7969e+06	3.60687e+06	1.23934e+07	6.12197e+06	4.08796e+06	5.83306e+06	7.11041e+06	5.98285e+06	4.07557e+06	2.0784e+07	2.13784e+07	2.23225e+07	1.06835e+07	1.17177e+07	1.60912e+07	1.46906e+07	1.50413e+07	1.48309e+07
2,19-Dihydroxy-3-oxoursa-1,12-dien-28-oic acid (Fupenzic acid)	Terpenoids	484.319	C30H44O5	483.312	0	[M-H]-	5350.96	2349.94	95596.5	12029.2	611.755	1962.01	11972.7	10417.5	5474.15	133569	71368.6	140359	8364.14	14940.1	33732.3	37909.2	38016.5	36848.6
2,3,19,23-Tetrahydroxyurs-12-en-28-oic acid	Terpenoids	504.345	C30H48O6	503.34	4.37082	[M-H]-	526449	188107	2.0303e+07	452597	38973.1	314844	1.02687e+07	7.97841e+06	1.19154e+07	1.0881e+08	5.16802e+07	4.8987e+07	1.57115e+07	1.86204e+07	5.20195e+07	2.45129e+07	2.47434e+07	2.53695e+07
2,3,19,23-Tetrahydroxyolean-12-en-28-oic acid	Terpenoids	504.345	C30H48O6	503.338	0	[M-H]-	5518.24	3434.87	84318.6	8062.35	7496.52	5274.65	88906.2	67078.1	111772	381814	187970	208526	55182.8	83254.7	174988	142316	136884	139410
2,3,19-Trihydroxy-24-oxo-olean-12-en-28-oic acid	Terpenoids	502.329	C30H46O6	503.337	0	[M+H]+	66127.5	63481.7	222480	148371	122316	183223	303237	202352	287259	5.02843e+06	4.76036e+06	2.57193e+07	559202	806554	1.48605e+06	3.00595e+06	2.86478e+06	2.9502e+06
3,23-Dihydroxy-30-noroleana-12,20(29)-dien-28-oic acid (30-Norhederagenin)	Terpenoids	456.324	C29H44O4	455.318	3.07478	[M-H]-	137289	224851	308440	610290	559815	534206	191530	72434.4	196547	808046	834572	665199	265879	247952	321274	330314	321300	337306
2,3-Dihydroxy-5(6),12(13)-diene-ursolic acid	Terpenoids	470.34	C30H46O4	469.332	0	[M-H]-	7404.47	6544.09	15455.3	48792.7	46535.4	42519.8	12855	15527.1	15723.9	45487.8	32814.1	40116.4	76208.6	78211.9	131026	52166.1	50519.8	49540.5
2,19-Dihydroxy-3-oxours-12-en-28-oic acid	Terpenoids	486.334	C30H46O5	485.327	0	[M-H]-	1.98882e+07	6.11937e+06	5.73537e+07	8.40841e+06	2.32168e+06	2.84617e+06	3.72676e+07	3.4356e+07	3.14584e+07	4.79212e+07	3.59934e+07	5.33879e+07	2.01661e+07	4.31001e+07	5.6776e+07	3.50799e+07	3.3183e+07	3.4114e+07
2,3-Dihydroxy-19-oxo-18,19-secours-11,13(18)-dien-28-oic acid (Swinhoeic acid)	Terpenoids	486.334	C30H46O5	485.327	0	[M-H]-	13611.1	8888.34	27633.9	10834.1	7837.35	7842.86	15793.8	10158.4	10311.4	29840.2	32017	25642	19639.8	23800.2	31533.6	16493.2	16296.8	17183.3
2,3-Dihydroxyurs-12-en-28-oic acid (Corosolic acid)*	Terpenoids	472.355	C30H48O4	471.348	0.424315	[M-H]-	2.45229e+06	1.79086e+06	4.64001e+06	1.45348e+07	1.56386e+07	1.52883e+07	3.89764e+06	3.37516e+06	4.24955e+06	1.2435e+07	1.15904e+07	1.21996e+07	2.96854e+06	2.75053e+06	4.16139e+06	1.08137e+07	1.04629e+07	1.1087e+07
Isoceanothic acid	Terpenoids	486.334	C30H46O5	485.328	1.64837	[M-H]-	353041	107800	1.64378e+06	230878	40431.5	52043.1	654924	597177	590966	1.48867e+06	1.12203e+06	2.30026e+06	417852	756789	1.16974e+06	865387	827022	880266
1-Oxo-Siaresinolic acid	Terpenoids	486.334	C30H46O5	485.327	0	[M-H]-	13011.5	9160.54	30421.3	11878.4	8091.71	10634.6	16015.5	11226.8	11589.1	37773.7	32218.5	17862.5	14244.5	35884.9	54159.1	16966.7	15855.5	16319.3
2,3-Dihydroxyolean-12-en-28-oic acid (2-Hydroxyoleanolic acid)	Terpenoids	472.355	C30H48O4	471.348	0	[M-H]-	124376	137899	230287	68909.3	62426.9	68768.2	342133	248400	433213	144344	125553	135445	342524	352855	436709	266916	249159	258347
2,3,19-Trihydroxyurs-12-en-23-formyl-28-oic Acid	Terpenoids	502.329	C30H46O6	501.322	0	[M-H]-	2052.15	789.237	15082.8	9	9	9	102885	82577.8	109646	77919	19413.3	27996.9	29053.4	44500.9	77785.9	37565.2	37545.3	40019
3,13,15-Trihydroxyoleanane-12-one	Terpenoids	474.371	C30H50O4	473.361	-5.0701	[M-H]-	1.41308e+06	1.79181e+06	1.75933e+06	1.79922e+06	1.19027e+06	1.63064e+06	2.62095e+06	2.63172e+06	3.22129e+06	2.87059e+06	2.33958e+06	2.66134e+06	2.92413e+06	2.80905e+06	4.12981e+06	2.12657e+06	2.28062e+06	2.26844e+06
3-hydroxylup-12(13),20(29)-diene	Terpenoids	424.37	C30H48O	425.372	-12.6946	[M+H]+	50502.8	38763.4	86174.5	200057	210807	223261	120781	78864.8	121621	218259	228613	150610	357941	391794	339096	198802	207955	215061
Annurcoic acid	Terpenoids	486.334	C30H46O5	485.327	0	[M-H]-	1206.06	670.562	3201.44	34184.6	30502.7	38085.3	5905.52	8169.33	10311.9	136225	147835	126919	16009.9	19664.8	28851.5	48251.7	51315.9	52576.1
3-Hydroxyurs-12-en-28-oic acid (3-Epiursolic acid)	Terpenoids	456.36	C30H48O3	455.361	16.91	[M-H]-	2.34268e+06	2.23036e+06	3.40504e+06	9.11392e+06	6.54171e+06	5.83974e+06	6.69976e+06	5.76027e+06	1.35021e+07	1.73779e+07	2.48683e+07	1.95871e+07	8.13412e+07	8.43426e+07	8.63422e+07	3.94278e+07	3.60734e+07	3.68842e+07
27,28-Dicarboxyl ursolic acid	Terpenoids	486.334	C30H46O5	487.342	0	[M+H]+	22159.4	41563.1	81206.2	160987	138791	148175	149852	146768	119510	645767	580390	560502	162217	58121.3	251409	200166	219877	219450
2,3-Dihydroxyurs-12-en-29-oic acid (Maslinic acid)*	Terpenoids	472.355	C30H48O4	471.348	0	[M-H]-	1.64329e+06	1.22495e+06	3.5862e+06	1.09203e+07	1.07932e+07	1.08371e+07	3.13417e+06	2.34822e+06	3.41055e+06	2.18497e+07	2.47356e+07	9.79618e+06	2.30545e+06	3.04685e+06	3.42889e+06	8.58779e+06	7.83539e+06	8.61365e+06
3-Hydroxyolean-12-ene-28,29-dioic acid (Serratagenic Acid)(iso-1)	Terpenoids	486.334	C30H46O5	487.342	0.615584	[M+H]+	54635.3	25299.4	130160	37952.5	16333.6	23173.3	27742.9	13691.9	21406.2	605843	461771	494379	150114	136651	139729	160323	162131	146548
Norarjunolic acid	Terpenoids	472.319	C29H44O5	471.311	-1.06087	[M-H]-	798150	670048	2.60521e+06	1.31203e+07	2.16308e+07	1.75933e+07	965735	340891	1.07278e+06	3.21194e+07	6.02306e+07	3.37569e+07	1.39346e+06	2.13839e+06	2.83855e+06	1.46146e+07	1.31127e+07	1.41809e+07
2,3-Dihydroxyoleana-11,13(18)-dien-28-oic acid (Camaldulenic acid)	Terpenoids	470.34	C30H46O4	469.333	1.49148	[M-H]-	116714	113486	795905	268625	73489.5	92412.9	368639	360760	294533	8.97116e+07	4.67303e+07	6.45164e+07	186913	9	607732	1.70796e+07	1.54466e+07	1.70176e+07
3,23-Dihydroxylup-20(29)-en-28-oic acid (23-Hydroxybetulinic acid)	Terpenoids	472.355	C30H48O4	471.347	-1.90942	[M-H]-	4275.24	4446.71	11644.7	3922.96	3599.48	4341.81	18323.5	14787.8	45104.5	11179.2	5432.05	8464.21	96158.3	62364.3	127273	28520.5	25518.9	27808.6
3,9-Dihydroxy-7-oxolup-20(30)-ene	Terpenoids	456.36	C30H48O3	457.366	-4.37285	[M+H]+	51477	39539.5	68596	439601	337441	413657	32160.8	35295.3	37900.4	778336	1.27315e+06	686301	11670.7	22564.2	27016.4	277413	280277	252038
23-Formyl-2,3,19-trihydroxyurs-12-en-28-oic acid (Pinfaensic acid)*	Terpenoids	502.329	C30H46O6	501.322	0	[M-H]-	1067.48	738.98	8597.4	9	9	9	201278	177580	208988	58798.6	34360.6	19903.9	34450.1	56904.7	73415.3	63648.1	56702	58737.5
3,7,15,20-Tetrahydroxy-11,23-dioxolanost-8-en-26-oic acid (Ganoderic acid L)	Terpenoids	534.319	C30H46O8	535.327	0.934009	[M+H]+	35458.7	15117	42745.2	473790	381333	516023	26219.1	81289.1	28119.8	66872.1	56846.6	175201	27180.4	23192.9	32937.5	180448	201899	183642
Rubiatriol	Terpenoids	458.376	C30H50O3	457.373	8.3084	[M-H]-	897833	705321	518963	3.16523e+06	2.90569e+06	2.43435e+06	1.36168e+06	412779	1.07395e+06	1.1719e+06	961145	1.18253e+06	4.54617e+06	2.44957e+06	3.69239e+06	2.15647e+06	2.29299e+06	2.44319e+06
3-Hydroxy-23-oxoolean-12-en-28-oic acid (Gypsogenin)	Terpenoids	470.34	C30H46O4	471.348	2.33374	[M+H]+	842782	1.41728e+06	1.71943e+06	2.239e+06	2.15456e+06	3.0542e+06	993467	638294	800778	1.51749e+07	1.32106e+07	1.35271e+07	2.67206e+06	3.28122e+06	1.86653e+06	8.15381e+06	7.19511e+06	7.59377e+06
24,30-Dihydroxy-12(13)-ene-lupeol*	Terpenoids	456.36	C30H48O3	455.353	0	[M-H]-	1.89329e+07	1.83144e+07	1.94148e+07	6.3773e+07	6.50796e+07	6.04053e+07	1.7486e+07	1.29769e+07	1.95758e+07	2.72573e+07	2.61801e+07	2.58682e+07	6.57457e+07	6.01613e+07	5.92076e+07	5.40138e+07	4.9571e+07	4.77388e+07
3,19-Dihydroxyurs-12-en-28-oic acid (Pomolic acid)*	Terpenoids	472.355	C30H48O4	471.35	3.81883	[M-H]-	4.05114e+06	3.6803e+06	7.06252e+06	2.30785e+07	2.34213e+07	2.34466e+07	6.11159e+06	6.0042e+06	6.27648e+06	1.48637e+07	1.80711e+07	1.67678e+07	5.10738e+06	5.53738e+06	7.04737e+06	1.81068e+07	1.61799e+07	1.82099e+07
2,3-Dihydroxy-12-ursen-28-oic acid*	Terpenoids	472.355	C30H48O4	471.348	0	[M-H]-	5.95891e+06	5.30668e+06	4.35945e+06	3.6322e+07	3.41371e+07	3.7232e+07	8.36628e+06	8.34867e+06	9.06802e+06	8.70164e+06	1.26543e+07	1.1138e+07	7.09012e+06	3.58047e+06	4.53368e+06	2.8154e+07	2.48824e+07	2.79435e+07
Urs-12(13)-en-3-one-28-oic acid*	Terpenoids	454.345	C30H46O3	453.337	0	[M-H]-	31233.5	60475	41276.6	45166.7	9	40229.5	736016	697621	702526	1.11452e+06	837709	1.04301e+06	368933	412941	461183	427548	385832	376059
2-Hydroxyursolic acid*	Terpenoids	472.355	C30H48O4	471.35	4.45531	[M-H]-	1.61515e+06	1170781	3.55774e+06	1.08432e+07	2.97698e+07	1.07184e+07	2.52008e+06	2.36238e+06	2.653e+06	2.1626e+07	1.00286e+07	2.41767e+07	1.95968e+06	7.00712e+06	3.84264e+06	9.66224e+06	8.66918e+06	8.44879e+06
3-Hydroxylup-20(29)-en-28-oic acid (Betulinic acid)*	Terpenoids	456.36	C30H48O3	455.359	12.0785	[M-H]-	1.87633e+07	2.06021e+07	2.0765e+07	6.63922e+07	6.59933e+07	6.56342e+07	1.85027e+07	1.50591e+07	2.10307e+07	2.75055e+07	2.78266e+07	2.60763e+07	7.03977e+07	7.32151e+07	6.72777e+07	5.69236e+07	5.14236e+07	4.94547e+07
2,3-Dihydroxyurs-12,18-dien-28-oic acid	Terpenoids	470.34	C30H46O4	471.346	-1.90942	[M+H]+	750263	572376	2.42458e+06	760825	342073	737966	1.08611e+06	628703	704596	7.49862e+06	4.72751e+06	8.9851e+06	1.79148e+06	1.69498e+06	2.04154e+06	1.96902e+06	1.94172e+06	2.22097e+06
3,24-Dihydroxyolean-12-en-22-one	Terpenoids	456.36	C30H48O3	455.353	0	[M-H]-	1.72701e+07	1.96949e+07	2.01797e+07	6.51268e+07	6.44086e+07	6.2742e+07	1.75276e+07	1.43978e+07	2.06849e+07	2.83988e+07	2.54321e+07	2.57159e+07	7.15894e+07	7.01129e+07	6.63038e+07	5.62399e+07	4.98943e+07	4.89919e+07
2,3-Diacetoxy-18-hydroxyoleana-5,12-dien-28-oic acid(ISO-2)	Terpenoids	570.356	C34H50O7	569.345	-6.6743	[M-H]-	1.07394e+07	9.27897e+06	1.89966e+07	1.17003e+07	8.63567e+06	1.11099e+07	1.22826e+07	1.18337e+07	1.43446e+07	3.71088e+07	3.67792e+07	1.00653e+07	2.89794e+07	2.99729e+07	3.8151e+07	2.9536e+07	2.78437e+07	2.53134e+07
3,4-Secodammara-4(28),20,24-trien-3,26-dioic acid	Terpenoids	470.34	C30H46O4	471.346	-0.848632	[M+H]+	766317	760847	2.35517e+06	880631	561595	796731	1.13451e+06	866926	919911	5.21804e+06	4.64111e+06	4.92106e+06	1.13127e+06	1.40476e+06	2.24564e+06	2.02631e+06	2.08084e+06	2.35638e+06
3,4-Cycloopen-cycloaltin-4(29),25-diene-24(S)-hydroxy-3-carboxylic acid	Terpenoids	456.36	C30H48O3	455.352	-1.75688	[M-H]-	459335	357730	472226	2.2749e+06	2.22479e+06	2.08338e+06	324958	221946	461736	1.14914e+06	1.34485e+06	1.25195e+06	4.15622e+06	4.40729e+06	3.61856e+06	2.29985e+06	2.13308e+06	1.92966e+06
3,4-Open loop-lupine-4(23),20(29)-diene-24-hydroxy-3-carboxylic acid	Terpenoids	456.36	C30H48O3	455.351	-4.17259	[M-H]-	459335	357730	472226	2.2749e+06	2.22479e+06	2.08338e+06	324958	221946	461736	1.14914e+06	1.34485e+06	1.25195e+06	4.15622e+06	4.40729e+06	3.61856e+06	2.29985e+06	2.13308e+06	1.92966e+06
19-Hydroxy-3-oxo-24-norolean-12-en-28-oic acid	Terpenoids	470.34	C30H46O4	471.347	-0.636474	[M+H]+	1.9925e+06	2.0032e+06	3.40291e+06	2.83322e+06	5.6741e+06	7.87948e+06	1.21801e+06	1.06958e+06	975936	2.6741e+07	3.22758e+07	3.34371e+07	5.48078e+06	4.33515e+06	3.30075e+06	1.76837e+07	1.55157e+07	1.48308e+07
19-Hydroxy-2-oxo-nor-A(3)-urs-12-en-28-oic acid (Rubuminatus A)	Terpenoids	456.324	C29H44O4	457.331	0	[M+H]+	28976.6	41687.6	126087	556384	861059	814413	205351	117075	182741	510807	409977	428648	1.03995e+06	1.02693e+06	1.16643e+06	520863	524707	614901
2,19-Dihydroxy-3-oxo-24-norolean-12-en-28-oic acid	Terpenoids	486.334	C30H46O5	487.343	3.07792	[M+H]+	173730	186697	283373	135519	46711.2	47865.6	91127.6	517619	415948	672118	620698	474262	131957	597433	650943	302377	295335	352067
3-p-Coumaroyloxy-2-hydroxyurs-12,18-dien-28-oic acid (Guajavanoic acid)(ISO3)	Terpenoids	616.376	C39H52O6	617.382	-2.75356	[M+H]+	5368.16	6641.73	26611.9	186579	204208	101712	30539.8	17233.5	18643.9	213930	251613	82172.4	95176.7	207854	76971.1	81498.2	68357.4	67320.2
2,3,23-Trihydroxyurs-12,19-dien-28-oic acid	Terpenoids	486.334	C30H46O5	487.341	-0.820779	[M+H]+	58539.1	41163.3	119192	40510.7	48760.7	30522.2	95105	31432.3	24799.3	719890	638200	749469	124186	32883	84984.5	219240	239402	280901
Olean-12-en-3-one (β-Amyrone)*	Terpenoids	424.37	C30H48O	425.378	0	[M+H]+	186444	163854	218662	296449	273848	310922	43547.3	33244.8	47636.5	472491	404060	505086	111726	108814	74771.4	288388	222091	265455
2,3-Dihydroxyurs-12-en-28-oic acid methyl ester (Corosolic acid methyl ester)	Terpenoids	486.371	C31H50O4	485.364	0	[M-H]-	9	9	9	9	9	9	3414.81	3064.46	4044.6	2230.01	1506.76	2584.2	140689	119129	155835	14578.1	19194	14937.3
2,3,19-Trihydroxyolean-12-en-28-oic acid (Arjunic acid)	Terpenoids	488.35	C30H48O5	489.358	0	[M+H]+	30310.7	48834.6	119528	16101.1	25743.8	53931.7	64838.7	33082.5	24949.1	284078	340882	257940	60807.9	48545.2	88009.1	120829	95594.8	131659
2-Hydroxymethyl-A(1)-nor-19,24-dihydroxyurs-2,12-dien-28-oic acid (Rosamultic acid)	Terpenoids	486.334	C30H46O5	487.342	0	[M+H]+	219917	199878	228469	191930	122712	165350	226498	412491	155653	391762	193968	399347	323895	575830	566821	392240	307315	285900
19-Hydroxy-2-(hydroxymethyl)-A(1)-norursa-2,12-dien-28-oic acid (Coleonolic acid)	Terpenoids	470.34	C30H46O4	471.347	0.848632	[M+H]+	558976	664683	2.35995e+06	679040	623781	661793	1.05631e+06	495332	562549	5.89963e+06	8.84708e+06	7.263e+06	2.08441e+06	1.30885e+06	1.12825e+06	2.89144e+06	2.39229e+06	1.85574e+06
3-Oxoolean-18-en-28-oic acid (Moronic acid)*	Terpenoids	454.345	C30H46O3	453.337	0	[M-H]-	31847.2	30757.1	45357.6	754821	714802	251405	290309	270044	248013	2.27529e+06	1.44683e+06	1.92741e+06	870681	790514	1.03558e+06	501246	771328	600809
α-Amyrenone*	Terpenoids	424.37	C30H48O	425.376	-4.23153	[M+H]+	38791.4	35320.6	36959.8	52470.5	45459	77657	96899.8	90086.3	116172	201843	128099	123501	472062	557427	677738	105582	152378	165207
3-Hydroxytaraxastan-28,20-olide	Terpenoids	454.345	C30H46O3	455.352	0	[M+H]+	16402.9	22304.1	47214	4721.22	3658.67	7270.16	23306.8	12418.7	24838.3	36981.9	113048	65282.5	4602.21	2002.89	17028.7	34498.9	55163.6	43204.1
3,29-Dihydroxyolean-12-en-28-oic acid (Mesembryanthemoidigenic acid)	Terpenoids	472.355	C30H48O4	473.359	-6.9714	[M+H]+	24215.2	17228.4	88532	136503	101178	230550	200710	21185.7	18319.1	1.39537e+06	1.04875e+06	1.20071e+06	292264	397766	476363	412035	281172	245726
3-Oxolup-20(29)-en-28-oic acid (Betulonic acid)*	Terpenoids	454.345	C30H46O3	453.34	5.73524	[M-H]-	188925	98902.3	223363	1.14485e+06	655153	1.1943e+06	385900	402537	345585	3.29175e+06	1.67378e+06	2.5863e+06	1.52449e+06	229515	1.82057e+06	658410	1.05497e+06	648705
3-Oxours-12-en-28-oic acid (Ursonic Acid)*	Terpenoids	454.345	C30H46O3	453.34	5.73524	[M-H]-	59165.4	29985.4	64292.8	964226	974428	646590	280366	353731	277376	2.47852e+06	1.4217e+06	1.96636e+06	1.13319e+06	524486	1.37661e+06	437519	853153	514150
Lupane-20(29)-en-3-on-28-oic acid	Terpenoids	454.345	C30H46O3	455.351	-3.29416	[M+H]+	641845	415520	404516	681401	849391	851018	880975	614659	556026	462432	653418	434181	341581	444259	351057	572270	305686	297192
Rosamultin	Triterpene Saponin	650.403	C36H58O10	649.397	1.3859	[M-H]-	9	9	9	24138.6	18533.8	23988.3	5069.56	3732.58	6732.09	15285.3	11510.1	14383.1	4016.41	7890	5411.84	10459.8	12748.1	15247
2,3,19-Trihydroxyurs-12-en-23,28-dioic acid-28-O-glucoside	Triterpene Saponin	680.377	C36H56O12	679.37	0	[M-H]-	525956	581559	1.69709e+06	1.49806e+06	1.80248e+06	2.04824e+06	391974	286915	490757	1.43621e+07	1.80665e+07	2.11008e+07	1.37731e+06	2.27063e+06	1.50123e+06	8.03061e+06	8.19474e+06	7.84907e+06

## Sheet: Supplement Table S2
ID	P_FPKM	S_FPKM	L_FPKM	R_FPKM	F_FPKM	chr	start	end	GO
evm.TU.Chr1.1	4.2808	10.988	11.1608	11.0177	21.3261	Chr1	2732	4678	--
evm.TU.Chr1.10	0.2144	123.999	2.753	72.1285	0.168	Chr1	85377	87016	GO:0005829,cytosol; GO:0005524,ATP binding; GO:0008865,fructokinase activity; GO:0006000,fructose metabolic process; GO:0019252,starch biosynthetic process; GO:0000166,nucleotide binding; GO:0003674,molecular_function; GO:0005488,binding; GO:0017076,purine nucleotide binding; GO:0030554,adenyl nucleotide binding; GO:0032553,ribonucleotide binding; GO:0032555,purine ribonucleotide binding; GO:0032…
evm.TU.Chr1.100	6.3694	1.1513	8.3273	7.5213	32.4483	Chr1	969634	970950	GO:0005634,nucleus; GO:0003700,DNA-binding transcription factor activity; GO:0000976,transcription regulatory region sequence-specific DNA binding; GO:0008270,zinc ion binding; GO:0030154,cell differentiation; GO:0007623,circadian rhythm; GO:0003674,molecular_function; GO:0140110,transcription regulator activity; GO:0001067,regulatory region nucleic acid binding; GO:0003676,nucleic acid binding; …
evm.TU.Chr1.1001	37.4503	67.8694	25.058	540.738	530.733	Chr1	10789136	10791306	GO:0016021,integral component of membrane; GO:0020037,heme binding; GO:0005506,iron ion binding; GO:0004497,monooxygenase activity; GO:0016491,oxidoreductase activity; GO:0016709,oxidoreductase activity, acting on paired donors, with incorporation or reduction of molecular oxygen, NAD(P)H as one donor, and incorporation of one atom of oxygen; GO:0102374,ursolic aldehyde 28-monooxygenase activity;…
evm.TU.Chr1.1004	1.4219	1.7991	17.1273	23.1903	26.625	Chr1	10823809	10833678	GO:0009501,amyloplast; GO:0009507,chloroplast; GO:0033201,alpha-1,4-glucan synthase activity; GO:0004373,glycogen (starch) synthase activity; GO:0009011,starch synthase activity; GO:0019252,starch biosynthetic process; GO:0005982,starch metabolic process; GO:0003674,molecular_function; GO:0003824,catalytic activity; GO:0016740,transferase activity; GO:0016757,transferase activity, transferring gl…
evm.TU.Chr1.1006	4.2863	7.3712	40.4837	8.1591	14.5837	Chr1	10851251	10856357	GO:0009706,chloroplast inner membrane; GO:0016021,integral component of membrane; GO:0015078,proton transmembrane transporter activity; GO:0003674,molecular_function; GO:0005215,transporter activity; GO:0008324,cation transmembrane transporter activity; GO:0015075,ion transmembrane transporter activity; GO:0015318,inorganic molecular entity transmembrane transporter activity; GO:0022857,transmemb…
evm.TU.Chr1.1009	0.1144	0.0621	1.2414	0.7309	3.677	Chr1	10916890	10918710	GO:0043231,intracellular membrane-bounded organelle; GO:0005739,mitochondrion; GO:0003723,RNA binding; GO:0009451,RNA modification; GO:0003674,molecular_function; GO:0003676,nucleic acid binding; GO:0005488,binding; GO:0097159,organic cyclic compound binding; GO:1901363,heterocyclic compound binding; GO:0006139,nucleobase-containing compound metabolic process; GO:0006725,cellular aromatic compoun…
evm.TU.Chr1.1019	0.4025	0.5348	10.45	14.2923	14.5754	Chr1	11029913	11033400	GO:0031225,anchored component of membrane; GO:0046658,anchored component of plasma membrane; GO:0005886,plasma membrane; GO:0009506,plasmodesma; GO:0009536,plastid; GO:0042973,glucan endo-1,3-beta-D-glucosidase activity; GO:0005975,carbohydrate metabolic process; GO:0006952,defense response; GO:0003674,molecular_function; GO:0003824,catalytic activity; GO:0004553,hydrolase activity, hydrolyzing O…
evm.TU.Chr1.102	0	0	0	3.9509	0	Chr1	986193	986945	GO:0048046,apoplast; GO:0009699,phenylpropanoid biosynthetic process; GO:0006725,cellular aromatic compound metabolic process; GO:0008150,biological_process; GO:0008152,metabolic process; GO:0009058,biosynthetic process; GO:0009698,phenylpropanoid metabolic process; GO:0009987,cellular process; GO:0019438,aromatic compound biosynthetic process; GO:0019748,secondary metabolic process; GO:0044237,c…
evm.TU.Chr1.1020	0.6186	0.0479	0.0196	6.242	0.1039	Chr1	11034555	11036912	GO:0005576,extracellular region; GO:0071555,cell wall organization; GO:0008150,biological_process; GO:0009987,cellular process; GO:0016043,cellular component organization; GO:0045229,external encapsulating structure organization; GO:0071554,cell wall organization or biogenesis; GO:0071840,cellular component organization or biogenesis; GO:0005575,cellular_component; GO:0110165,cellular anatomical …
evm.TU.Chr1.1024	2.1262	16.2915	7.1401	7.1455	9.2349	Chr1	11170654	11171606	GO:1990904,ribonucleoprotein complex; GO:0005840,ribosome; GO:0042254,ribosome biogenesis; GO:0008150,biological_process; GO:0009987,cellular process; GO:0022613,ribonucleoprotein complex biogenesis; GO:0044085,cellular component biogenesis; GO:0071840,cellular component organization or biogenesis; GO:0005575,cellular_component; GO:0032991,protein-containing complex; GO:0005622,intracellular anat…
evm.TU.Chr1.1025	0.3979	1.1013	0.2313	2.7797	4.2977	Chr1	11185960	11190550	GO:0009507,chloroplast; GO:0009570,chloroplast stroma; GO:0009534,chloroplast thylakoid; GO:0005829,cytosol; GO:0005739,mitochondrion; GO:0009536,plastid; GO:0004450,isocitrate dehydrogenase (NADP+) activity; GO:0000287,magnesium ion binding; GO:0051287,NAD binding; GO:0006102,isocitrate metabolic process; GO:0006739,NADP metabolic process; GO:0006099,tricarboxylic acid cycle; GO:0003674,molecula…
evm.TU.Chr1.103	1.5082	2.3101	2.0915	57.2563	3.8106	Chr1	988965	989714	GO:0048046,apoplast; GO:0009699,phenylpropanoid biosynthetic process; GO:0006725,cellular aromatic compound metabolic process; GO:0008150,biological_process; GO:0008152,metabolic process; GO:0009058,biosynthetic process; GO:0009698,phenylpropanoid metabolic process; GO:0009987,cellular process; GO:0019438,aromatic compound biosynthetic process; GO:0019748,secondary metabolic process; GO:0044237,c…
evm.TU.Chr1.1034	0.6106	1.0301	2.5868	7.2669	7.2304	Chr1	11322298	11326355	GO:0005829,cytosol; GO:0043186,P granule; GO:0005524,ATP binding; GO:0016887,ATPase activity; GO:0003723,RNA binding; GO:0003724,RNA helicase activity; GO:0035194,post-transcriptional gene silencing by RNA; GO:0009616,RNAi-mediated antiviral immune response; GO:0000166,nucleotide binding; GO:0003674,molecular_function; GO:0005488,binding; GO:0017076,purine nucleotide binding; GO:0030554,adenyl nu…
evm.TU.Chr1.1040	0.1745	0.1699	0.77	1.6951	1.9152	Chr1	11352612	11362817	--
evm.TU.Chr1.1041	0	0.172	0.1053	23.5943	0.9321	Chr1	11368019	11368589	GO:0005886,plasma membrane; GO:0046872,metal ion binding; GO:0050896,response to stimulus; GO:0003674,molecular_function; GO:0005488,binding; GO:0043167,ion binding; GO:0043169,cation binding; GO:0008150,biological_process; GO:0005575,cellular_component; GO:0016020,membrane; GO:0071944,cell periphery; GO:0110165,cellular anatomical entity
evm.TU.Chr1.1051	29.5425	149.139	14.6975	39.2094	24.8878	Chr1	11541217	11553094	GO:0005737,cytoplasm; GO:0005634,nucleus; GO:0005886,plasma membrane; GO:0030154,cell differentiation; GO:0009555,pollen development; GO:0008150,biological_process; GO:0009987,cellular process; GO:0032502,developmental process; GO:0048869,cellular developmental process; GO:0007275,multicellular organism development; GO:0032501,multicellular organismal process; GO:0048229,gametophyte development; …
evm.TU.Chr1.1053	7.034	9.2442	21.8567	56.5281	74.1052	Chr1	11566409	11569453	GO:0005829,cytosol; GO:0005783,endoplasmic reticulum; GO:0005634,nucleus; GO:0005886,plasma membrane; GO:0000502,proteasome complex; GO:0004866,endopeptidase inhibitor activity; GO:0070628,proteasome binding; GO:0071365,cellular response to auxin stimulus; GO:1901799,negative regulation of proteasomal protein catabolic process; GO:0043161,proteasome-mediated ubiquitin-dependent protein catabolic …
evm.TU.Chr1.1055	2.1309	1.3857	16.0638	20.3881	14.8851	Chr1	11603792	11609568	GO:0048046,apoplast; GO:0016021,integral component of membrane; GO:0016020,membrane; GO:0000325,plant-type vacuole; GO:0009506,plasmodesma; GO:0005774,vacuolar membrane; GO:0005773,vacuole; GO:0015431,ABC-type glutathione S-conjugate transporter activity; GO:0008559,ABC-type xenobiotic transporter activity; GO:0005524,ATP binding; GO:0042626,ATPase-coupled transmembrane transporter activity; GO:0…
evm.TU.Chr1.1057	0	0.6514	0	0	0.0177	Chr1	11633589	11639169	GO:0046983,protein dimerization activity; GO:0003674,molecular_function; GO:0005488,binding; GO:0005515,protein binding
evm.TU.Chr1.106	5.6247	2.7245	3.4462	7.1656	7.0276	Chr1	1013091	1026454	GO:0030127,COPII vesicle coat; GO:0070971,endoplasmic reticulum exit site; GO:0005789,endoplasmic reticulum membrane; GO:0000139,Golgi membrane; GO:0000149,SNARE binding; GO:0008270,zinc ion binding; GO:0090110,COPII-coated vesicle cargo loading; GO:0006886,intracellular protein transport; GO:0003674,molecular_function; GO:0005488,binding; GO:0005515,protein binding; GO:0043167,ion binding; GO:00…
evm.TU.Chr1.1060	1.8673	2.6407	1.0782	3.3704	4.5197	Chr1	11663009	11674352	GO:0005794,Golgi apparatus; GO:0016021,integral component of membrane; GO:2000640,positive regulation of SREBP signaling pathway; GO:0006950,response to stress; GO:0006984,ER-nucleus signaling pathway; GO:0006991,response to sterol depletion; GO:0007154,cell communication; GO:0007165,signal transduction; GO:0008150,biological_process; GO:0009966,regulation of signal transduction; GO:0009967,posit…
evm.TU.Chr1.1063	81.4371	10.0439	17.0305	26.6284	13.4076	Chr1	11750559	11753385	--
evm.TU.Chr1.1064	39.3137	3.1387	1.4272	1.4086	1.7527	Chr1	11764807	11771096	GO:0005829,cytosol; GO:0016021,integral component of membrane; GO:0000325,plant-type vacuole; GO:0009705,plant-type vacuole membrane; GO:0005366,myo-inositol:proton symporter activity; GO:0015798,myo-inositol transport; GO:0003674,molecular_function; GO:0005215,transporter activity; GO:0005365,myo-inositol transmembrane transporter activity; GO:0008324,cation transmembrane transporter activity; G…
evm.TU.Chr1.1066	0	9.7391	0.2215	0	0	Chr1	11800586	11802732	--
evm.TU.Chr1.1069	1.2752	2.2185	1.7911	1.4673	1.9676	Chr1	11836302	11838509	GO:0005783,endoplasmic reticulum; GO:0070765,gamma-secretase complex; GO:0016021,integral component of membrane; GO:0030674,protein-macromolecule adaptor activity; GO:0007219,Notch signaling pathway; GO:0043085,positive regulation of catalytic activity; GO:0016485,protein processing; GO:0003674,molecular_function; GO:0060090,molecular adaptor activity; GO:0007154,cell communication; GO:0007165,si…
evm.TU.Chr1.107	3.2391	10.0647	5.5287	9.8672	4.8363	Chr1	1028139	1031815	GO:0005634,nucleus; GO:0046872,metal ion binding; GO:0035064,methylated histone binding; GO:0006325,chromatin organization; GO:0040008,regulation of growth; GO:0003674,molecular_function; GO:0005488,binding; GO:0043167,ion binding; GO:0043169,cation binding; GO:0005515,protein binding; GO:0042393,histone binding; GO:0140030,modification-dependent protein binding; GO:0140034,methylation-dependent …
evm.TU.Chr1.1072	2.1619	635.766	0.5155	0.9233	0.5829	Chr1	11862626	11865499	GO:0005737,cytoplasm; GO:0005634,nucleus; GO:0005886,plasma membrane; GO:0005524,ATP binding; GO:0005509,calcium ion binding; GO:0009931,calcium-dependent protein serine/threonine kinase activity; GO:0005516,calmodulin binding; GO:0004683,calmodulin-dependent protein kinase activity; GO:0004672,protein kinase activity; GO:0106310,protein serine kinase activity; GO:0035556,intracellular signal tra…
evm.TU.Chr1.1073	0	3.4941	0.0363	0	0	Chr1	11867525	11868796	--
evm.TU.Chr1.1076	0.3433	0.362	0.2306	1.6706	0.1099	Chr1	11918663	11935904	GO:0005737,cytoplasm; GO:0030782,(S)-tetrahydroprotoberberine N-methyltransferase activity; GO:0032259,methylation; GO:0003674,molecular_function; GO:0003824,catalytic activity; GO:0008168,methyltransferase activity; GO:0008757,S-adenosylmethionine-dependent methyltransferase activity; GO:0016740,transferase activity; GO:0016741,transferase activity, transferring one-carbon groups; GO:0008150,bio…
evm.TU.Chr1.1079	1.5067	21.8084	10.5942	3.2379	7.8631	Chr1	12005981	12009433	GO:0005783,endoplasmic reticulum; GO:0070765,gamma-secretase complex; GO:0016021,integral component of membrane; GO:0030674,protein-macromolecule adaptor activity; GO:0007219,Notch signaling pathway; GO:0043085,positive regulation of catalytic activity; GO:0016485,protein processing; GO:0003674,molecular_function; GO:0060090,molecular adaptor activity; GO:0007154,cell communication; GO:0007165,si…
evm.TU.Chr1.108	0.6352	2.0852	4.7626	19.6854	22.3446	Chr1	1032698	1037002	GO:0005739,mitochondrion; GO:0005524,ATP binding; GO:0140662,NA; GO:0042026,protein refolding; GO:0000166,nucleotide binding; GO:0003674,molecular_function; GO:0005488,binding; GO:0017076,purine nucleotide binding; GO:0030554,adenyl nucleotide binding; GO:0032553,ribonucleotide binding; GO:0032555,purine ribonucleotide binding; GO:0032559,adenyl ribonucleotide binding; GO:0035639,purine ribonucle…
evm.TU.Chr1.1084	209.808	20.9021	21.1735	10.0936	11.3164	Chr1	12069375	12077307	GO:0005829,cytosol; GO:0016021,integral component of membrane; GO:0000325,plant-type vacuole; GO:0009705,plant-type vacuole membrane; GO:0005366,myo-inositol:proton symporter activity; GO:0015798,myo-inositol transport; GO:0003674,molecular_function; GO:0005215,transporter activity; GO:0005365,myo-inositol transmembrane transporter activity; GO:0008324,cation transmembrane transporter activity; G…
evm.TU.Chr1.1085	293.041	46.2739	60.4895	105.568	56.0572	Chr1	12088759	12089552	--
evm.TU.Chr1.1098	186.501	123.082	47.2455	62.1583	66.9629	Chr1	12186119	12191345	GO:0005829,cytosol; GO:0005886,plasma membrane; GO:0005524,ATP binding; GO:0004715,non-membrane spanning protein tyrosine kinase activity; GO:0019901,protein kinase binding; GO:0010375,stomatal complex patterning; GO:0000166,nucleotide binding; GO:0003674,molecular_function; GO:0005488,binding; GO:0017076,purine nucleotide binding; GO:0030554,adenyl nucleotide binding; GO:0032553,ribonucleotide b…
evm.TU.Chr1.1099	0.0598	0.1212	1.4655	1.3851	4.3504	Chr1	12226923	12238336	GO:0005634,nucleus; GO:0005524,ATP binding; GO:0004386,helicase activity; GO:0016787,hydrolase activity; GO:0003723,RNA binding; GO:0009553,embryo sac development; GO:0010183,pollen tube guidance; GO:0009875,pollen-pistil interaction; GO:0000166,nucleotide binding; GO:0003674,molecular_function; GO:0005488,binding; GO:0017076,purine nucleotide binding; GO:0030554,adenyl nucleotide binding; GO:003…
evm.TU.Chr1.11	12.1062	26	12.5165	22.7238	20.6652	Chr1	107090	115266	GO:0005759,mitochondrial matrix; GO:0005524,ATP binding; GO:0016887,ATPase activity; GO:0140662,NA; GO:0008233,peptidase activity; GO:0051082,unfolded protein binding; GO:0051603,proteolysis involved in cellular protein catabolic process; GO:0000166,nucleotide binding; GO:0003674,molecular_function; GO:0005488,binding; GO:0017076,purine nucleotide binding; GO:0030554,adenyl nucleotide binding; GO…
evm.TU.Chr1.1100	0.1908	0.1207	0.1479	5.0186	0.1309	Chr1	12258252	12261850	GO:0005777,peroxisome; GO:0003988,acetyl-CoA C-acyltransferase activity; GO:0019438,aromatic compound biosynthetic process; GO:0010597,green leaf volatile biosynthetic process; GO:0003674,molecular_function; GO:0003824,catalytic activity; GO:0016408,C-acyltransferase activity; GO:0016740,transferase activity; GO:0016746,transferase activity, transferring acyl groups; GO:0016747,transferase activi…
evm.TU.Chr1.1106	0.03	0	0.7434	11.5898	0	Chr1	12331471	12332547	GO:0003677,DNA binding; GO:0046872,metal ion binding; GO:0003729,mRNA binding; GO:0003674,molecular_function; GO:0003676,nucleic acid binding; GO:0005488,binding; GO:0097159,organic cyclic compound binding; GO:1901363,heterocyclic compound binding; GO:0043167,ion binding; GO:0043169,cation binding; GO:0003723,RNA binding
evm.TU.Chr1.1114	0.0288	0	0.3566	11.4221	0.1578	Chr1	12392338	12393655	GO:0051213,dioxygenase activity; GO:0031418,L-ascorbic acid binding; GO:0046872,metal ion binding; GO:0045486,naringenin 3-dioxygenase activity; GO:0009813,flavonoid biosynthetic process; GO:0003674,molecular_function; GO:0003824,catalytic activity; GO:0016491,oxidoreductase activity; GO:0005488,binding; GO:0019842,vitamin binding; GO:0030246,carbohydrate binding; GO:0031406,carboxylic acid bindi…
evm.TU.Chr1.1120	0.13	0.2741	3.4921	1.51	2.704	Chr1	12473362	12477123	GO:0016021,integral component of membrane; GO:0005575,cellular_component; GO:0016020,membrane; GO:0031224,intrinsic component of membrane; GO:0110165,cellular anatomical entity
evm.TU.Chr1.1122	0.3651	0.0408	2.0305	0.0989	0.2062	Chr1	12524725	12528024	GO:0009506,plasmodesma; GO:0043531,ADP binding; GO:0005524,ATP binding; GO:0006952,defense response; GO:0051707,response to other organism; GO:0000166,nucleotide binding; GO:0003674,molecular_function; GO:0005488,binding; GO:0017076,purine nucleotide binding; GO:0030554,adenyl nucleotide binding; GO:0032553,ribonucleotide binding; GO:0032555,purine ribonucleotide binding; GO:0032559,adenyl ribonu…
evm.TU.Chr1.1124	0.1023	0	0	1.547	18.3795	Chr1	12541457	12542807	GO:0046872,metal ion binding; GO:0003676,nucleic acid binding; GO:0004523,RNA-DNA hybrid ribonuclease activity; GO:0003674,molecular_function; GO:0005488,binding; GO:0043167,ion binding; GO:0043169,cation binding; GO:0097159,organic cyclic compound binding; GO:1901363,heterocyclic compound binding; GO:0003824,catalytic activity; GO:0004518,nuclease activity; GO:0004519,endonuclease activity; GO:0…
evm.TU.Chr1.1127	1.9643	0.9347	4.4236	2.8923	0.7139	Chr1	12565291	12569532	GO:0005737,cytoplasm; GO:0005634,nucleus; GO:0043531,ADP binding; GO:0050135,NAD(P)+ nucleosidase activity; GO:0003953,NAD+ nucleosidase activity; GO:0061809,NAD+ nucleotidase, cyclic ADP-ribose generating; GO:0050832,defense response to fungus; GO:0019677,NAD catabolic process; GO:0043068,positive regulation of programmed cell death; GO:0007165,signal transduction; GO:0000166,nucleotide binding;…
evm.TU.Chr1.1129	0.0598	0.0909	1.4099	3.8405	7.1083	Chr1	12575735	12587208	GO:0005634,nucleus; GO:0005524,ATP binding; GO:0004386,helicase activity; GO:0016787,hydrolase activity; GO:0003723,RNA binding; GO:0009553,embryo sac development; GO:0010183,pollen tube guidance; GO:0009875,pollen-pistil interaction; GO:0000166,nucleotide binding; GO:0003674,molecular_function; GO:0005488,binding; GO:0017076,purine nucleotide binding; GO:0030554,adenyl nucleotide binding; GO:003…
evm.TU.Chr1.1130	0.2427	0.4094	3.3014	3.1912	1.6642	Chr1	12622917	12626679	GO:0016021,integral component of membrane; GO:0005575,cellular_component; GO:0016020,membrane; GO:0031224,intrinsic component of membrane; GO:0110165,cellular anatomical entity
evm.TU.Chr1.1133	2.6486	0.05	0	0	0	Chr1	12687296	12688279	--
evm.TU.Chr1.1138	1.3735	1.0257	9.5622	12.1601	11.2518	Chr1	12721553	12728731	GO:0005730,nucleolus; GO:0005524,ATP binding; GO:0016887,ATPase activity; GO:0003723,RNA binding; GO:0003724,RNA helicase activity; GO:0000462,maturation of SSU-rRNA from tricistronic rRNA transcript (SSU-rRNA, 5.8S rRNA, LSU-rRNA); GO:0000166,nucleotide binding; GO:0003674,molecular_function; GO:0005488,binding; GO:0017076,purine nucleotide binding; GO:0030554,adenyl nucleotide binding; GO:00325…
evm.TU.Chr1.1139	1.175	0.6814	10.927	20.7959	14.9747	Chr1	12729285	12732104	GO:0010494,cytoplasmic stress granule; GO:0005829,cytosol; GO:0005634,nucleus; GO:0003729,mRNA binding; GO:0008143,poly(A) binding; GO:0034605,cellular response to heat; GO:0006397,mRNA processing; GO:0034063,stress granule assembly; GO:0003674,molecular_function; GO:0003676,nucleic acid binding; GO:0003723,RNA binding; GO:0005488,binding; GO:0097159,organic cyclic compound binding; GO:1901363,he…
evm.TU.Chr1.114	0.6479	0.302	0.3699	0.269	3.9752	Chr1	1097134	1098236	--
evm.TU.Chr1.1141	36.3331	15.8719	23.4667	39.6929	39.45	Chr1	12761767	12769600	GO:0030173,integral component of Golgi membrane; GO:0015165,pyrimidine nucleotide-sugar transmembrane transporter activity; GO:0015136,sialic acid transmembrane transporter activity; GO:0008643,carbohydrate transport; GO:0015739,sialic acid transport; GO:0003674,molecular_function; GO:0005215,transporter activity; GO:0005338,nucleotide-sugar transmembrane transporter activity; GO:0008509,anion tr…
evm.TU.Chr1.1151	0	0	0	123.96	0.126	Chr1	12887691	12888380	--
evm.TU.Chr1.1152	8.3257	2.6938	9.8989	11.4486	6.4136	Chr1	12916115	12918754	GO:0000123,histone acetyltransferase complex; GO:0003677,DNA binding; GO:0003674,molecular_function; GO:0003676,nucleic acid binding; GO:0005488,binding; GO:0097159,organic cyclic compound binding; GO:1901363,heterocyclic compound binding; GO:0005575,cellular_component; GO:0005622,intracellular anatomical structure; GO:0005634,nucleus; GO:0005654,nucleoplasm; GO:0031248,protein acetyltransferase …
evm.TU.Chr1.1153	0.444	0.2809	0.172	6.6555	0.1218	Chr1	12928069	12929409	GO:0016746,transferase activity, transferring acyl groups; GO:0003674,molecular_function; GO:0003824,catalytic activity; GO:0016740,transferase activity
evm.TU.Chr1.1157	5.2954	2.3744	11.1954	24.7446	14.3849	Chr1	13009754	13013630	GO:0005739,mitochondrion; GO:0051537,2 iron, 2 sulfur cluster binding; GO:0051539,4 iron, 4 sulfur cluster binding; GO:0004076,biotin synthase activity; GO:0008270,zinc ion binding; GO:0009102,biotin biosynthetic process; GO:0003674,molecular_function; GO:0005488,binding; GO:0051536,iron-sulfur cluster binding; GO:0051540,metal cluster binding; GO:0003824,catalytic activity; GO:0016740,transferas…
evm.TU.Chr1.1162	0	6.8899	0.3751	0	5.4769	Chr1	13042648	13044210	--
evm.TU.Chr1.1166	208.963	114.931	54.2462	35.4449	222.217	Chr1	13097918	13100142	GO:0005829,cytosol; GO:0005634,nucleus; GO:0005777,peroxisome; GO:0005886,plasma membrane; GO:0004602,glutathione peroxidase activity; GO:0004601,peroxidase activity; GO:1901149,salicylic acid binding; GO:0006979,response to oxidative stress; GO:0003674,molecular_function; GO:0003824,catalytic activity; GO:0016209,antioxidant activity; GO:0016491,oxidoreductase activity; GO:0016684,oxidoreductase…
evm.TU.Chr1.1167	0.3007	0.1268	3.6764	2.2187	4.0553	Chr1	13104124	13107823	GO:0005759,mitochondrial matrix; GO:0005739,mitochondrion; GO:0005634,nucleus; GO:0003729,mRNA binding; GO:0003723,RNA binding; GO:0006417,regulation of translation; GO:0003674,molecular_function; GO:0003676,nucleic acid binding; GO:0005488,binding; GO:0097159,organic cyclic compound binding; GO:1901363,heterocyclic compound binding; GO:0006412,translation; GO:0006518,peptide metabolic process; G…
evm.TU.Chr1.1168	0.4525	0.128	0.2228	0.014	1.1171	Chr1	13111876	13126116	GO:0043531,ADP binding; GO:0005524,ATP binding; GO:0006952,defense response; GO:0000166,nucleotide binding; GO:0003674,molecular_function; GO:0005488,binding; GO:0017076,purine nucleotide binding; GO:0030554,adenyl nucleotide binding; GO:0032553,ribonucleotide binding; GO:0032555,purine ribonucleotide binding; GO:0032559,adenyl ribonucleotide binding; GO:0036094,small molecule binding; GO:0043167…
evm.TU.Chr1.117	0	0	0	17.7085	0.0608	Chr1	1129874	1130952	GO:0005737,cytoplasm; GO:0004364,glutathione transferase activity; GO:0009734,auxin-activated signaling pathway; GO:0006749,glutathione metabolic process; GO:0003674,molecular_function; GO:0003824,catalytic activity; GO:0016740,transferase activity; GO:0016765,transferase activity, transferring alkyl or aryl (other than methyl) groups; GO:0007154,cell communication; GO:0007165,signal transduction…
evm.TU.Chr1.1172	0.5108	0.1513	1.5665	2.4439	17.5445	Chr1	13199665	13203672	GO:0048046,apoplast; GO:0016021,integral component of membrane; GO:0016020,membrane; GO:0000325,plant-type vacuole; GO:0009506,plasmodesma; GO:0005774,vacuolar membrane; GO:0005773,vacuole; GO:0015431,ABC-type glutathione S-conjugate transporter activity; GO:0008559,ABC-type xenobiotic transporter activity; GO:0005524,ATP binding; GO:0042626,ATPase-coupled transmembrane transporter activity; GO:0…
evm.TU.Chr1.1173	0.7689	1.0192	0.5107	2.5037	4.7708	Chr1	13211355	13216913	GO:0005794,Golgi apparatus; GO:0016021,integral component of membrane; GO:2000640,positive regulation of SREBP signaling pathway; GO:0006950,response to stress; GO:0006984,ER-nucleus signaling pathway; GO:0006991,response to sterol depletion; GO:0007154,cell communication; GO:0007165,signal transduction; GO:0008150,biological_process; GO:0009966,regulation of signal transduction; GO:0009967,posit…
evm.TU.Chr1.1176	0.8527	2.0598	16.0395	16.6673	40.9872	Chr1	13243899	13246140	GO:0005840,ribosome; GO:0008097,5S rRNA binding; GO:0003735,structural constituent of ribosome; GO:0006412,translation; GO:0003674,molecular_function; GO:0003676,nucleic acid binding; GO:0003723,RNA binding; GO:0005488,binding; GO:0019843,rRNA binding; GO:0097159,organic cyclic compound binding; GO:1901363,heterocyclic compound binding; GO:0005198,structural molecule activity; GO:0006518,peptide …
evm.TU.Chr1.1178	0.0713	0.1203	8.5458	0.0469	14.522	Chr1	13259398	13262734	GO:0016021,integral component of membrane; GO:0005886,plasma membrane; GO:0005524,ATP binding; GO:0005516,calmodulin binding; GO:0030246,carbohydrate binding; GO:0106310,protein serine kinase activity; GO:0004674,protein serine/threonine kinase activity; GO:0031625,ubiquitin protein ligase binding; GO:0045087,innate immune response; GO:0006468,protein phosphorylation; GO:0048544,recognition of po…
evm.TU.Chr1.1179	0.0494	0.0125	1.3007	1.6359	3.426	Chr1	13275819	13278833	GO:0005739,mitochondrion; GO:0005575,cellular_component; GO:0005622,intracellular anatomical structure; GO:0005737,cytoplasm; GO:0043226,organelle; GO:0043227,membrane-bounded organelle; GO:0043229,intracellular organelle; GO:0043231,intracellular membrane-bounded organelle; GO:0110165,cellular anatomical entity
evm.TU.Chr1.1181	0	1.7974	3.3518	1.1431	3.3442	Chr1	13282776	13292525	GO:0009507,chloroplast; GO:0042644,chloroplast nucleoid; GO:0009570,chloroplast stroma; GO:0000427,plastid-encoded plastid RNA polymerase complex; GO:0003723,RNA binding; GO:0003674,molecular_function; GO:0003676,nucleic acid binding; GO:0005488,binding; GO:0097159,organic cyclic compound binding; GO:1901363,heterocyclic compound binding; GO:0005575,cellular_component; GO:0005622,intracellular an…
evm.TU.Chr1.1186	6.6918	14.5988	48.0435	26.8048	18.5677	Chr1	13332146	13333708	GO:0016592,mediator complex; GO:1900055,regulation of leaf senescence; GO:0006355,regulation of transcription, DNA-templated; GO:0007275,multicellular organism development; GO:0007568,aging; GO:0008150,biological_process; GO:0010150,leaf senescence; GO:0032501,multicellular organismal process; GO:0032502,developmental process; GO:0048366,leaf development; GO:0048367,shoot system development; GO:0…
evm.TU.Chr1.1191	5.7481	1.472	3.0757	9.6288	4.8806	Chr1	13390427	13392686	GO:0005829,cytosol; GO:0045048,protein insertion into ER membrane; GO:0048767,root hair elongation; GO:0006996,organelle organization; GO:0007029,endoplasmic reticulum organization; GO:0008104,protein localization; GO:0008150,biological_process; GO:0009987,cellular process; GO:0010256,endomembrane system organization; GO:0016043,cellular component organization; GO:0033036,macromolecule localizati…
evm.TU.Chr1.1192	18.6644	6.3941	379.951	1.6977	20.1356	Chr1	13419866	13421471	GO:0016491,oxidoreductase activity; GO:0003674,molecular_function; GO:0003824,catalytic activity
evm.TU.Chr1.1193	2.7768	0.7495	254.953	0.1461	33.6169	Chr1	13443489	13445083	GO:0016491,oxidoreductase activity; GO:0003674,molecular_function; GO:0003824,catalytic activity
evm.TU.Chr1.1194	0	0	0.1666	0.0471	5.6992	Chr1	13488447	13489916	GO:0005777,peroxisome; GO:0016491,oxidoreductase activity; GO:0003674,molecular_function; GO:0003824,catalytic activity; GO:0005575,cellular_component; GO:0005622,intracellular anatomical structure; GO:0005737,cytoplasm; GO:0042579,microbody; GO:0043226,organelle; GO:0043227,membrane-bounded organelle; GO:0043229,intracellular organelle; GO:0043231,intracellular membrane-bounded organelle; GO:011…
evm.TU.Chr1.1195	0.5688	0	6.367	0	0.26	Chr1	13493651	13494406	GO:0016491,oxidoreductase activity; GO:0003674,molecular_function; GO:0003824,catalytic activity
evm.TU.Chr1.1196	13.8178	2.1855	215.416	12.9517	30.0916	Chr1	13504265	13505800	GO:0016491,oxidoreductase activity; GO:0003674,molecular_function; GO:0003824,catalytic activity
evm.TU.Chr1.1199	0.4073	0.0468	41.0863	0	3.4023	Chr1	13564984	13566604	GO:0016491,oxidoreductase activity; GO:0003674,molecular_function; GO:0003824,catalytic activity
evm.TU.Chr1.1207	4.8636	2.6022	13.7268	21.971	33.5805	Chr1	13668473	13673847	GO:0005730,nucleolus; GO:0003723,RNA binding; GO:0008757,S-adenosylmethionine-dependent methyltransferase activity; GO:0001510,RNA methylation; GO:0006364,rRNA processing; GO:0003674,molecular_function; GO:0003676,nucleic acid binding; GO:0005488,binding; GO:0097159,organic cyclic compound binding; GO:1901363,heterocyclic compound binding; GO:0003824,catalytic activity; GO:0008168,methyltransfera…
evm.TU.Chr1.1210	2.7953	5.589	12.0714	18.9693	29.677	Chr1	13695251	13702995	--
evm.TU.Chr1.1211	1.118	5.3049	4.332	8.2088	6.8685	Chr1	13714766	13716043	GO:0005739,mitochondrion; GO:0003723,RNA binding; GO:0017004,cytochrome complex assembly; GO:0000373,Group II intron splicing; GO:0006397,mRNA processing; GO:0003674,molecular_function; GO:0003676,nucleic acid binding; GO:0005488,binding; GO:0097159,organic cyclic compound binding; GO:1901363,heterocyclic compound binding; GO:0008150,biological_process; GO:0009987,cellular process; GO:0016043,cel…
evm.TU.Chr1.1212	1.4146	0.6807	11.5495	9.354	14.8663	Chr1	13716610	13721688	GO:0047776,citramalate lyase activity; GO:0000287,magnesium ion binding; GO:0030603,oxaloacetase activity; GO:0042803,protein homodimerization activity; GO:0016740,transferase activity; GO:0006107,oxaloacetate metabolic process; GO:0003674,molecular_function; GO:0003824,catalytic activity; GO:0016829,lyase activity; GO:0016830,carbon-carbon lyase activity; GO:0016833,oxo-acid-lyase activity; GO:0…
evm.TU.Chr1.1216	81.0682	298.025	51.5696	115.759	173.962	Chr1	13745106	13750393	GO:0009504,cell plate; GO:0030125,clathrin vesicle coat; GO:0005829,cytosol; GO:0005768,endosome; GO:0005794,Golgi apparatus; GO:0000325,plant-type vacuole; GO:0005886,plasma membrane; GO:0030276,clathrin binding; GO:0005543,phospholipid binding; GO:0006897,endocytosis; GO:0015031,protein transport; GO:0003674,molecular_function; GO:0005488,binding; GO:0005515,protein binding; GO:0008289,lipid bi…
evm.TU.Chr1.1218	0	1.0601	0	0	0	Chr1	13762341	13765145	GO:0005739,mitochondrion; GO:0005575,cellular_component; GO:0005622,intracellular anatomical structure; GO:0005737,cytoplasm; GO:0043226,organelle; GO:0043227,membrane-bounded organelle; GO:0043229,intracellular organelle; GO:0043231,intracellular membrane-bounded organelle; GO:0110165,cellular anatomical entity
evm.TU.Chr1.1220	25.9316	63.7242	29.465	28.838	44.6018	Chr1	13778622	13782770	GO:0005737,cytoplasm; GO:0005743,mitochondrial inner membrane; GO:0005739,mitochondrion; GO:0005744,TIM23 mitochondrial import inner membrane translocase complex; GO:0009734,auxin-activated signaling pathway; GO:0006952,defense response; GO:0031348,negative regulation of defense response; GO:1900425,negative regulation of defense response to bacterium; GO:1902289,negative regulation of defense re…
evm.TU.Chr1.1222	82.7932	22.3609	3.0466	121.492	4.5278	Chr1	13839698	13843426	GO:0005199,structural constituent of cell wall; GO:0009664,plant-type cell wall organization; GO:0003674,molecular_function; GO:0005198,structural molecule activity; GO:0008150,biological_process; GO:0009987,cellular process; GO:0016043,cellular component organization; GO:0045229,external encapsulating structure organization; GO:0071554,cell wall organization or biogenesis; GO:0071555,cell wall o…
evm.TU.Chr1.1223	0	2.1405	0	0	0	Chr1	13849263	13850177	--
evm.TU.Chr1.1226	1.1842	0.4392	2.1201	5.0475	5.0405	Chr1	13938425	13939882	GO:0008194,UDP-glycosyltransferase activity; GO:0003674,molecular_function; GO:0003824,catalytic activity; GO:0016740,transferase activity; GO:0016757,transferase activity, transferring glycosyl groups
evm.TU.Chr1.123	0.0827	94.6851	0	0	0	Chr1	1172321	1172858	GO:0005576,extracellular region; GO:0004252,serine-type endopeptidase activity; GO:0006508,proteolysis; GO:0003674,molecular_function; GO:0003824,catalytic activity; GO:0004175,endopeptidase activity; GO:0008233,peptidase activity; GO:0008236,serine-type peptidase activity; GO:0016787,hydrolase activity; GO:0017171,serine hydrolase activity; GO:0140096,catalytic activity, acting on a protein; GO:…
evm.TU.Chr1.1232	0.6393	0.2528	1.3418	1.1384	11.3076	Chr1	14024311	14026635	GO:0046983,protein dimerization activity; GO:0003674,molecular_function; GO:0005488,binding; GO:0005515,protein binding
evm.TU.Chr1.1234	152.458	6.1389	0.235	1.3292	1.086	Chr1	14073539	14075600	GO:0005615,extracellular space; GO:0004031,aldehyde oxidase activity; GO:0050832,defense response to fungus; GO:0003674,molecular_function; GO:0003824,catalytic activity; GO:0016491,oxidoreductase activity; GO:0016623,oxidoreductase activity, acting on the aldehyde or oxo group of donors, oxygen as acceptor; GO:0016903,oxidoreductase activity, acting on the aldehyde or oxo group of donors; GO:000…
evm.TU.Chr1.1235	0.2373	0.0657	2.8275	1.8432	1.2918	Chr1	14078891	14082904	GO:0043531,ADP binding; GO:0005524,ATP binding; GO:0006952,defense response; GO:0051707,response to other organism; GO:0000166,nucleotide binding; GO:0003674,molecular_function; GO:0005488,binding; GO:0017076,purine nucleotide binding; GO:0030554,adenyl nucleotide binding; GO:0032553,ribonucleotide binding; GO:0032555,purine ribonucleotide binding; GO:0032559,adenyl ribonucleotide binding; GO:003…
evm.TU.Chr1.1236	0.1394	0.2245	1.2766	1.5165	5.5445	Chr1	14084432	14086780	GO:0005739,mitochondrion; GO:0005575,cellular_component; GO:0005622,intracellular anatomical structure; GO:0005737,cytoplasm; GO:0043226,organelle; GO:0043227,membrane-bounded organelle; GO:0043229,intracellular organelle; GO:0043231,intracellular membrane-bounded organelle; GO:0110165,cellular anatomical entity
evm.TU.Chr1.1238	0	5.7992	0	0	0	Chr1	14118210	14119636	GO:0005739,mitochondrion; GO:0003968,RNA-directed 5'-3' RNA polymerase activity; GO:0003964,RNA-directed DNA polymerase activity; GO:0003674,molecular_function; GO:0003824,catalytic activity; GO:0016740,transferase activity; GO:0016772,transferase activity, transferring phosphorus-containing groups; GO:0016779,nucleotidyltransferase activity; GO:0034062,5'-3' RNA polymerase activity; GO:0097747,R…
evm.TU.Chr1.1239	0.0314	6.5556	0	0	0.0431	Chr1	14120315	14121340	GO:0043227,membrane-bounded organelle; GO:0005575,cellular_component; GO:0043226,organelle; GO:0110165,cellular anatomical entity
evm.TU.Chr1.124	0.2186	0.1106	1.6259	7.0703	1.6787	Chr1	1188689	1193466	GO:0005737,cytoplasm; GO:0004364,glutathione transferase activity; GO:0006952,defense response; GO:0006749,glutathione metabolic process; GO:0042221,response to chemical; GO:0003674,molecular_function; GO:0003824,catalytic activity; GO:0016740,transferase activity; GO:0016765,transferase activity, transferring alkyl or aryl (other than methyl) groups; GO:0006950,response to stress; GO:0008150,bio…
evm.TU.Chr1.1246	0.2267	21.718	0.5788	0.4209	2.8353	Chr1	14189043	14197945	GO:0016021,integral component of membrane; GO:0016787,hydrolase activity; GO:0006629,lipid metabolic process; GO:0003674,molecular_function; GO:0003824,catalytic activity; GO:0008150,biological_process; GO:0008152,metabolic process; GO:0044238,primary metabolic process; GO:0071704,organic substance metabolic process; GO:0005575,cellular_component; GO:0016020,membrane; GO:0031224,intrinsic compone…
evm.TU.Chr1.1247	0.3994	0.0266	0	2.0181	4.9593	Chr1	14216813	14218228	GO:0009507,chloroplast; GO:0005811,lipid droplet; GO:0102549,1-18:1-2-16:0-monogalactosyldiacylglycerol lipase activity; GO:0052740,1-acyl-2-lysophosphatidylserine acylhydrolase activity; GO:0047714,galactolipase activity; GO:0052739,phosphatidylserine 1-acylhydrolase activity; GO:0008970,phospholipase A1 activity; GO:0004620,phospholipase activity; GO:0050832,defense response to fungus; GO:00096…
evm.TU.Chr1.1254	5.9142	0.4965	29.932	43.9001	26.8341	Chr1	14355756	14363057	GO:0005634,nucleus; GO:0003700,DNA-binding transcription factor activity; GO:0000981,DNA-binding transcription factor activity, RNA polymerase II-specific; GO:0046983,protein dimerization activity; GO:0000978,RNA polymerase II cis-regulatory region sequence-specific DNA binding; GO:0000976,transcription regulatory region sequence-specific DNA binding; GO:0010119,regulation of stomatal movement; G…
evm.TU.Chr1.1258	96.1708	9.7085	24.5934	37.349	10.5238	Chr1	14390794	14395155	GO:0005886,plasma membrane; GO:0005525,GTP binding; GO:0003924,GTPase activity; GO:0006886,intracellular protein transport; GO:0000166,nucleotide binding; GO:0001882,nucleoside binding; GO:0001883,purine nucleoside binding; GO:0003674,molecular_function; GO:0005488,binding; GO:0017076,purine nucleotide binding; GO:0019001,guanyl nucleotide binding; GO:0032549,ribonucleoside binding; GO:0032550,pu…
evm.TU.Chr1.1259	37.8291	10.4251	8.0555	40.2713	1.1341	Chr1	14395724	14398362	GO:0005634,nucleus; GO:0005575,cellular_component; GO:0005622,intracellular anatomical structure; GO:0043226,organelle; GO:0043227,membrane-bounded organelle; GO:0043229,intracellular organelle; GO:0043231,intracellular membrane-bounded organelle; GO:0110165,cellular anatomical entity
evm.TU.Chr1.1260	87.5767	53.2236	26.4803	7.1779	7.5143	Chr1	14426103	14427569	GO:0008194,UDP-glycosyltransferase activity; GO:0016117,carotenoid biosynthetic process; GO:0003674,molecular_function; GO:0003824,catalytic activity; GO:0016740,transferase activity; GO:0016757,transferase activity, transferring glycosyl groups; GO:0006629,lipid metabolic process; GO:0006720,isoprenoid metabolic process; GO:0006721,terpenoid metabolic process; GO:0008150,biological_process; GO:0…
evm.TU.Chr1.1268	0.0406	0.1797	4.3714	0	0.167	Chr1	14608358	14609824	GO:0008194,UDP-glycosyltransferase activity; GO:0016117,carotenoid biosynthetic process; GO:0003674,molecular_function; GO:0003824,catalytic activity; GO:0016740,transferase activity; GO:0016757,transferase activity, transferring glycosyl groups; GO:0006629,lipid metabolic process; GO:0006720,isoprenoid metabolic process; GO:0006721,terpenoid metabolic process; GO:0008150,biological_process; GO:0…
evm.TU.Chr1.127	0.0435	0.0551	0.2698	3.491	1.9101	Chr1	1230217	1231577	GO:0005737,cytoplasm; GO:0004364,glutathione transferase activity; GO:0006952,defense response; GO:0006749,glutathione metabolic process; GO:0042221,response to chemical; GO:0003674,molecular_function; GO:0003824,catalytic activity; GO:0016740,transferase activity; GO:0016765,transferase activity, transferring alkyl or aryl (other than methyl) groups; GO:0006950,response to stress; GO:0008150,bio…
evm.TU.Chr1.1271	0.4634	0.93	6.8597	9.6655	13.8941	Chr1	14624618	14637149	GO:0005737,cytoplasm; GO:0005634,nucleus; GO:0097550,transcription preinitiation complex; GO:0046872,metal ion binding; GO:0017025,TBP-class protein binding; GO:0006352,DNA-templated transcription, initiation; GO:0070897,transcription preinitiation complex assembly; GO:0003674,molecular_function; GO:0005488,binding; GO:0043167,ion binding; GO:0043169,cation binding; GO:0005515,protein binding; GO…
evm.TU.Chr1.1275	2.89	0.9751	4.106	7.0943	10.0418	Chr1	14679848	14681380	GO:0005634,nucleus; GO:0003684,damaged DNA binding; GO:0017125,deoxycytidyl transferase activity; GO:0003887,DNA-directed DNA polymerase activity; GO:0046872,metal ion binding; GO:0006974,cellular response to DNA damage stimulus; GO:0070987,error-free translesion synthesis; GO:0042276,error-prone translesion synthesis; GO:0010224,response to UV-B; GO:0003674,molecular_function; GO:0003676,nucleic…
evm.TU.Chr1.1285	0	0	0.6749	13.7437	0.0427	Chr1	14836289	14837447	GO:0051213,dioxygenase activity; GO:0046872,metal ion binding; GO:0003674,molecular_function; GO:0003824,catalytic activity; GO:0016491,oxidoreductase activity; GO:0005488,binding; GO:0043167,ion binding; GO:0043169,cation binding
evm.TU.Chr1.1287	1.382	1.1658	9.3371	18.5007	34.6064	Chr1	14842923	14847640	GO:0016787,hydrolase activity; GO:0003674,molecular_function; GO:0003824,catalytic activity
evm.TU.Chr1.1296	5.1378	3.8599	18.2155	38.385	61.3517	Chr1	14988140	14993961	GO:0005829,cytosol; GO:0005743,mitochondrial inner membrane; GO:0005741,mitochondrial outer membrane; GO:0005742,mitochondrial outer membrane translocase complex; GO:0005739,mitochondrion; GO:0000325,plant-type vacuole; GO:0046930,pore complex; GO:0015288,porin activity; GO:0008320,protein transmembrane transporter activity; GO:0015450,P-P-bond-hydrolysis-driven protein transmembrane transporter …
evm.TU.Chr1.1299	0.0317	0.0802	0.8844	1.7509	0.9131	Chr1	15044619	15047619	GO:0005634,nucleus; GO:0003682,chromatin binding; GO:0003700,DNA-binding transcription factor activity; GO:0046983,protein dimerization activity; GO:0000978,RNA polymerase II cis-regulatory region sequence-specific DNA binding; GO:0043565,sequence-specific DNA binding; GO:0048658,anther wall tapetum development; GO:0009555,pollen development; GO:0006355,regulation of transcription, DNA-templated;…
evm.TU.Chr1.1303	0	0.6306	4.0027	3.5749	16.53	Chr1	15098298	15100005	GO:0009507,chloroplast; GO:0005840,ribosome; GO:0003735,structural constituent of ribosome; GO:0006412,translation; GO:0003674,molecular_function; GO:0005198,structural molecule activity; GO:0006518,peptide metabolic process; GO:0006807,nitrogen compound metabolic process; GO:0008150,biological_process; GO:0008152,metabolic process; GO:0009058,biosynthetic process; GO:0009059,macromolecule biosyn…
evm.TU.Chr1.1306	263.118	236.82	47.2773	86.0854	73.5506	Chr1	15120963	15130618	GO:0005768,endosome; GO:0010008,endosome membrane; GO:0030660,Golgi-associated vesicle membrane; GO:0071458,integral component of cytoplasmic side of endoplasmic reticulum membrane; GO:0071556,integral component of lumenal side of endoplasmic reticulum membrane; GO:0005765,lysosomal membrane; GO:0000325,plant-type vacuole; GO:0042500,aspartic endopeptidase activity, intramembrane cleaving; GO:003…
evm.TU.Chr1.1307	0	0	0	2.4102	1.8203	Chr1	15133515	15135090	GO:0005737,cytoplasm; GO:0005886,plasma membrane; GO:0016829,lyase activity; GO:0140041,cellular detoxification of methylglyoxal; GO:0006952,defense response; GO:0009787,regulation of abscisic acid-activated signaling pathway; GO:2000022,regulation of jasmonic acid mediated signaling pathway; GO:2000031,regulation of salicylic acid mediated signaling pathway; GO:0009409,response to cold; GO:00094…
evm.TU.Chr1.1308	14.3638	24.3924	19.1867	440.29	170.828	Chr1	15139083	15139397	GO:0048046,apoplast; GO:0005783,endoplasmic reticulum; GO:0009506,plasmodesma; GO:0099503,secretory vesicle; GO:0005504,fatty acid binding; GO:0043621,protein self-association; GO:0008270,zinc ion binding; GO:0006869,lipid transport; GO:0009627,systemic acquired resistance; GO:0009862,systemic acquired resistance, salicylic acid mediated signaling pathway; GO:0003674,molecular_function; GO:000548…
evm.TU.Chr1.131	19.0158	48.1855	8.0397	11.0003	14.9357	Chr1	1256889	1268360	GO:0005737,cytoplasm; GO:0005634,nucleus; GO:0048826,cotyledon morphogenesis; GO:0009908,flower development; GO:0009965,leaf morphogenesis; GO:0051781,positive regulation of cell division; GO:0040008,regulation of growth; GO:0006355,regulation of transcription, DNA-templated; GO:0048316,seed development; GO:0010091,trichome branching; GO:0000003,reproduction; GO:0003006,developmental process invo…
evm.TU.Chr1.1319	0.3253	0.1372	0	1.4261	2.0079	Chr1	15227676	15233687	GO:0016021,integral component of membrane; GO:0003676,nucleic acid binding; GO:0004523,RNA-DNA hybrid ribonuclease activity; GO:0003674,molecular_function; GO:0005488,binding; GO:0097159,organic cyclic compound binding; GO:1901363,heterocyclic compound binding; GO:0003824,catalytic activity; GO:0004518,nuclease activity; GO:0004519,endonuclease activity; GO:0004521,endoribonuclease activity; GO:0…
evm.TU.Chr1.132	0.0073	0	0.0569	5.3178	0.1007	Chr1	1273204	1281512	GO:0043531,ADP binding; GO:0005524,ATP binding; GO:0006952,defense response; GO:0000166,nucleotide binding; GO:0003674,molecular_function; GO:0005488,binding; GO:0017076,purine nucleotide binding; GO:0030554,adenyl nucleotide binding; GO:0032553,ribonucleotide binding; GO:0032555,purine ribonucleotide binding; GO:0032559,adenyl ribonucleotide binding; GO:0036094,small molecule binding; GO:0043167…
evm.TU.Chr1.1320	73.8982	15.9029	15.2322	762.398	2791.84	Chr1	15234064	15234378	GO:0048046,apoplast; GO:0005783,endoplasmic reticulum; GO:0009506,plasmodesma; GO:0099503,secretory vesicle; GO:0005504,fatty acid binding; GO:0043621,protein self-association; GO:0008270,zinc ion binding; GO:0006869,lipid transport; GO:0009627,systemic acquired resistance; GO:0009862,systemic acquired resistance, salicylic acid mediated signaling pathway; GO:0003674,molecular_function; GO:000548…
evm.TU.Chr1.1325	780.941	252.697	509.407	529.148	966.215	Chr1	15308370	15310322	GO:0048046,apoplast; GO:0005794,Golgi apparatus; GO:0030247,polysaccharide binding; GO:0001708,cell fate specification; GO:0016998,cell wall macromolecule catabolic process; GO:0030244,cellulose biosynthetic process; GO:0006032,chitin catabolic process; GO:0009873,ethylene-activated signaling pathway; GO:0009825,multidimensional cell growth; GO:0010337,regulation of salicylic acid metabolic proce…
evm.TU.Chr1.1328	342.974	181.036	40.4342	292.704	27.0167	Chr1	15367374	15369567	GO:0035251,UDP-glucosyltransferase activity; GO:0003674,molecular_function; GO:0003824,catalytic activity; GO:0008194,UDP-glycosyltransferase activity; GO:0016740,transferase activity; GO:0016757,transferase activity, transferring glycosyl groups; GO:0016758,transferase activity, transferring hexosyl groups; GO:0046527,glucosyltransferase activity
evm.TU.Chr1.1333	0.3007	0.3805	0.2589	0.3515	443.377	Chr1	15408092	15409628	GO:0005777,peroxisome; GO:0016491,oxidoreductase activity; GO:0003674,molecular_function; GO:0003824,catalytic activity; GO:0005575,cellular_component; GO:0005622,intracellular anatomical structure; GO:0005737,cytoplasm; GO:0042579,microbody; GO:0043226,organelle; GO:0043227,membrane-bounded organelle; GO:0043229,intracellular organelle; GO:0043231,intracellular membrane-bounded organelle; GO:011…
evm.TU.Chr1.1335	0	3.1179	0	0	0.0451	Chr1	15422815	15425127	--
evm.TU.Chr1.1336	0.3651	110.766	0.1331	0.0282	0.0884	Chr1	15427344	15429748	GO:0035251,UDP-glucosyltransferase activity; GO:0003674,molecular_function; GO:0003824,catalytic activity; GO:0008194,UDP-glycosyltransferase activity; GO:0016740,transferase activity; GO:0016757,transferase activity, transferring glycosyl groups; GO:0016758,transferase activity, transferring hexosyl groups; GO:0046527,glucosyltransferase activity
evm.TU.Chr1.1337	72.6996	24.4974	27.4566	57.2219	58.2542	Chr1	15440886	15442115	GO:0005769,early endosome; GO:0000813,ESCRT I complex; GO:0005770,late endosome; GO:0032991,protein-containing complex; GO:0043130,ubiquitin binding; GO:0051301,cell division; GO:0008333,endosome to lysosome transport; GO:0015031,protein transport; GO:0010091,trichome branching; GO:0003674,molecular_function; GO:0005488,binding; GO:0005515,protein binding; GO:0032182,ubiquitin-like protein bindin…
evm.TU.Chr1.1343	0.263	0.5143	13.6741	12.168	24.7918	Chr1	15528639	15533276	GO:0009507,chloroplast; GO:0009570,chloroplast stroma; GO:0003730,mRNA 3'-UTR binding; GO:0043565,sequence-specific DNA binding; GO:0009658,chloroplast organization; GO:0040008,regulation of growth; GO:0043488,regulation of mRNA stability; GO:0006415,translational termination; GO:0003674,molecular_function; GO:0003676,nucleic acid binding; GO:0003723,RNA binding; GO:0003729,mRNA binding; GO:00054…
evm.TU.Chr1.1345	2.1041	0.7308	13.4603	3.0925	6.649	Chr1	15542232	15543857	GO:0009507,chloroplast; GO:0003729,mRNA binding; GO:0009793,embryo development ending in seed dormancy; GO:0003674,molecular_function; GO:0003676,nucleic acid binding; GO:0003723,RNA binding; GO:0005488,binding; GO:0097159,organic cyclic compound binding; GO:1901363,heterocyclic compound binding; GO:0000003,reproduction; GO:0003006,developmental process involved in reproduction; GO:0007275,multic…
evm.TU.Chr1.1353	126.07	41.1523	37.6778	47.7716	47.5568	Chr1	15625256	15626157	GO:0005634,nucleus; GO:1901537,positive regulation of DNA demethylation; GO:0006139,nucleobase-containing compound metabolic process; GO:0006259,DNA metabolic process; GO:0006304,DNA modification; GO:0006725,cellular aromatic compound metabolic process; GO:0006807,nitrogen compound metabolic process; GO:0008150,biological_process; GO:0008152,metabolic process; GO:0009893,positive regulation of me…
evm.TU.Chr1.1356	15.3401	20.9506	47.2682	45.4692	10.0191	Chr1	15643736	15644224	GO:0005634,nucleus; GO:0003700,DNA-binding transcription factor activity; GO:0046983,protein dimerization activity; GO:0000976,transcription regulatory region sequence-specific DNA binding; GO:0009742,brassinosteroid mediated signaling pathway; GO:0009740,gibberellic acid mediated signaling pathway; GO:0040008,regulation of growth; GO:0003674,molecular_function; GO:0140110,transcription regulator…
evm.TU.Chr1.1357	20.396	34.7779	9.8727	1.4901	0.336	Chr1	15647205	15650103	GO:0005576,extracellular region; GO:0045330,aspartyl esterase activity; GO:0030599,pectinesterase activity; GO:0046910,pectinesterase inhibitor activity; GO:0042545,cell wall modification; GO:0045490,pectin catabolic process; GO:0003674,molecular_function; GO:0003824,catalytic activity; GO:0016787,hydrolase activity; GO:0016788,hydrolase activity, acting on ester bonds; GO:0052689,carboxylic este…
evm.TU.Chr1.136	1.7115	0.932	69.1705	7.151	23.3853	Chr1	1315288	1320667	GO:0009507,chloroplast; GO:0005576,extracellular region; GO:0090415,7-hydroxymethyl chlorophyll a reductase activity; GO:0051536,iron-sulfur cluster binding; GO:0046872,metal ion binding; GO:0052592,oxidoreductase activity, acting on CH or CH2 groups, with an iron-sulfur protein as acceptor; GO:0033354,chlorophyll cycle; GO:0015994,chlorophyll metabolic process; GO:0003674,molecular_function; GO:…
evm.TU.Chr1.1364	0.2134	0.945	6.9452	10.3826	6.4388	Chr1	15710050	15712017	--
evm.TU.Chr1.137	0.5678	94.7606	0.2095	0.4267	0.1112	Chr1	1334636	1337233	GO:0030774,anthranilate N-methyltransferase activity; GO:0008171,O-methyltransferase activity; GO:0046983,protein dimerization activity; GO:0032259,methylation; GO:0003674,molecular_function; GO:0003824,catalytic activity; GO:0008168,methyltransferase activity; GO:0008757,S-adenosylmethionine-dependent methyltransferase activity; GO:0016740,transferase activity; GO:0016741,transferase activity, t…
evm.TU.Chr1.1378	0	3.0341	0	0	0	Chr1	15806423	15806782	GO:0008234,cysteine-type peptidase activity; GO:0006508,proteolysis; GO:0003674,molecular_function; GO:0003824,catalytic activity; GO:0008233,peptidase activity; GO:0016787,hydrolase activity; GO:0140096,catalytic activity, acting on a protein; GO:0006807,nitrogen compound metabolic process; GO:0008150,biological_process; GO:0008152,metabolic process; GO:0019538,protein metabolic process; GO:0043…
evm.TU.Chr1.1379	0.0157	0	0.2911	0.5969	2.2539	Chr1	15837739	15839640	GO:0043231,intracellular membrane-bounded organelle; GO:0005739,mitochondrion; GO:0003723,RNA binding; GO:0009451,RNA modification; GO:0003674,molecular_function; GO:0003676,nucleic acid binding; GO:0005488,binding; GO:0097159,organic cyclic compound binding; GO:1901363,heterocyclic compound binding; GO:0006139,nucleobase-containing compound metabolic process; GO:0006725,cellular aromatic compoun…
evm.TU.Chr1.1380	0.0314	0	2.0286	0	1.2255	Chr1	15866770	15870952	GO:0016021,integral component of membrane; GO:0005886,plasma membrane; GO:0009506,plasmodesma; GO:0090406,pollen tube; GO:0005524,ATP binding; GO:0106310,protein serine kinase activity; GO:0004674,protein serine/threonine kinase activity; GO:0009755,hormone-mediated signaling pathway; GO:0010183,pollen tube guidance; GO:0006468,protein phosphorylation; GO:0000166,nucleotide binding; GO:0003674,mo…
evm.TU.Chr1.1382	0.109	0.9658	0.7605	0.1792	0.2243	Chr1	15892933	15894265	GO:0005739,mitochondrion; GO:0090617,mitochondrial mRNA 5'-end processing; GO:0080156,mitochondrial mRNA modification; GO:0000959,mitochondrial RNA metabolic process; GO:0000963,mitochondrial RNA processing; GO:0006139,nucleobase-containing compound metabolic process; GO:0006396,RNA processing; GO:0006397,mRNA processing; GO:0006725,cellular aromatic compound metabolic process; GO:0006807,nitroge…
evm.TU.Chr1.1393	36.4782	7.1047	10.8187	14.1105	7.0156	Chr1	16010864	16017692	GO:0031225,anchored component of membrane; GO:0005737,cytoplasm; GO:0005829,cytosol; GO:0005886,plasma membrane; GO:0090406,pollen tube; GO:0004190,aspartic-type endopeptidase activity; GO:0009555,pollen development; GO:0009846,pollen germination; GO:0009860,pollen tube growth; GO:0010183,pollen tube guidance; GO:0030163,protein catabolic process; GO:0006508,proteolysis; GO:0003674,molecular_func…
evm.TU.Chr1.1394	0.3431	0.3339	55.5023	19.3296	18.9661	Chr1	16020391	16022731	GO:0009507,chloroplast; GO:0031969,chloroplast membrane; GO:0016021,integral component of membrane; GO:0090471,9,15,9'-tri-cis-zeta-carotene isomerase activity; GO:0016120,carotene biosynthetic process; GO:0003674,molecular_function; GO:0003824,catalytic activity; GO:0016853,isomerase activity; GO:0016859,cis-trans isomerase activity; GO:0006629,lipid metabolic process; GO:0006720,isoprenoid meta…
evm.TU.Chr1.1398	0.8164	0.7152	0.4867	37.4109	0	Chr1	16054326	16054972	GO:0010427,abscisic acid binding; GO:0004864,protein phosphatase inhibitor activity; GO:0038023,signaling receptor activity; GO:0009738,abscisic acid-activated signaling pathway; GO:0006952,defense response; GO:0009813,flavonoid biosynthetic process; GO:0009607,response to biotic stimulus; GO:0003674,molecular_function; GO:0005488,binding; GO:0008289,lipid binding; GO:0019840,isoprenoid binding; …
evm.TU.Chr1.1399	1.3559	0.078	0.3821	10.6981	0	Chr1	16075931	16076413	GO:0010427,abscisic acid binding; GO:0004518,nuclease activity; GO:0004864,protein phosphatase inhibitor activity; GO:0038023,signaling receptor activity; GO:0009738,abscisic acid-activated signaling pathway; GO:0006952,defense response; GO:0009607,response to biotic stimulus; GO:0003674,molecular_function; GO:0005488,binding; GO:0008289,lipid binding; GO:0019840,isoprenoid binding; GO:0031406,ca…
evm.TU.Chr1.14	4.1229	1.9476	30.5018	23.0606	43.6175	Chr1	153264	157884	GO:0016021,integral component of membrane; GO:0020037,heme binding; GO:0046872,metal ion binding; GO:0003674,molecular_function; GO:0005488,binding; GO:0046906,tetrapyrrole binding; GO:0097159,organic cyclic compound binding; GO:1901363,heterocyclic compound binding; GO:0043167,ion binding; GO:0043169,cation binding; GO:0005575,cellular_component; GO:0016020,membrane; GO:0031224,intrinsic compone…
evm.TU.Chr1.140	1.7136	166.573	0.3674	0.6057	0.0929	Chr1	1389511	1405148	GO:0015629,actin cytoskeleton; GO:0005737,cytoplasm; GO:0016459,myosin complex; GO:0051015,actin filament binding; GO:0005524,ATP binding; GO:0005516,calmodulin binding; GO:0003774,motor activity; GO:0000146,microfilament motor activity; GO:0007015,actin filament organization; GO:0030048,actin filament-based movement; GO:0048767,root hair elongation; GO:0030050,vesicle transport along actin filam…
evm.TU.Chr1.1403	0.942	0.0795	0	2.395	0	Chr1	16139854	16140495	GO:0010427,abscisic acid binding; GO:0004864,protein phosphatase inhibitor activity; GO:0038023,signaling receptor activity; GO:0009738,abscisic acid-activated signaling pathway; GO:0006952,defense response; GO:0009813,flavonoid biosynthetic process; GO:0009607,response to biotic stimulus; GO:0003674,molecular_function; GO:0005488,binding; GO:0008289,lipid binding; GO:0019840,isoprenoid binding; …
evm.TU.Chr1.1406	0.0243	0	0.188	24.5335	0.0333	Chr1	16166951	16169090	--
evm.TU.Chr1.1410	0.1849	0.156	0.0955	2.2693	0	Chr1	16201583	16202065	GO:0010427,abscisic acid binding; GO:0004518,nuclease activity; GO:0004864,protein phosphatase inhibitor activity; GO:0038023,signaling receptor activity; GO:0009738,abscisic acid-activated signaling pathway; GO:0006952,defense response; GO:0009607,response to biotic stimulus; GO:0003674,molecular_function; GO:0005488,binding; GO:0008289,lipid binding; GO:0019840,isoprenoid binding; GO:0031406,ca…
evm.TU.Chr1.1412	3.7052	0.7152	0	3.1382	0.1723	Chr1	16230900	16231548	GO:0010427,abscisic acid binding; GO:0004864,protein phosphatase inhibitor activity; GO:0038023,signaling receptor activity; GO:0009738,abscisic acid-activated signaling pathway; GO:0006952,defense response; GO:0009813,flavonoid biosynthetic process; GO:0009607,response to biotic stimulus; GO:0003674,molecular_function; GO:0005488,binding; GO:0008289,lipid binding; GO:0019840,isoprenoid binding; …
evm.TU.Chr1.1416	1.9105	0.2339	3.9163	22.3687	0.2536	Chr1	16282663	16283145	GO:0010427,abscisic acid binding; GO:0004518,nuclease activity; GO:0004864,protein phosphatase inhibitor activity; GO:0038023,signaling receptor activity; GO:0009738,abscisic acid-activated signaling pathway; GO:0006952,defense response; GO:0009607,response to biotic stimulus; GO:0003674,molecular_function; GO:0005488,binding; GO:0008289,lipid binding; GO:0019840,isoprenoid binding; GO:0031406,ca…
evm.TU.Chr1.1417	123.945	41.2999	32.4786	57.2097	72.7482	Chr1	16285597	16289875	GO:0046872,metal ion binding; GO:0017018,myosin phosphatase activity; GO:0004722,protein serine/threonine phosphatase activity; GO:0035970,peptidyl-threonine dephosphorylation; GO:0003674,molecular_function; GO:0005488,binding; GO:0043167,ion binding; GO:0043169,cation binding; GO:0003824,catalytic activity; GO:0004721,phosphoprotein phosphatase activity; GO:0016787,hydrolase activity; GO:0016788…
evm.TU.Chr1.1420	0.2571	0.0651	1.9124	44.689	0.8462	Chr1	16352293	16354361	GO:0005886,plasma membrane; GO:0009860,pollen tube growth; GO:0040008,regulation of growth; GO:0000003,reproduction; GO:0000902,cell morphogenesis; GO:0000904,cell morphogenesis involved in differentiation; GO:0003006,developmental process involved in reproduction; GO:0008150,biological_process; GO:0009653,anatomical structure morphogenesis; GO:0009826,unidimensional cell growth; GO:0009856,polli…
evm.TU.Chr1.1421	0.4481	1.917	6.7798	1.3189	0.3219	Chr1	16367121	16369333	GO:0016021,integral component of membrane; GO:0016020,membrane; GO:0015171,amino acid transmembrane transporter activity; GO:0003333,amino acid transmembrane transport; GO:0003674,molecular_function; GO:0005215,transporter activity; GO:0005342,organic acid transmembrane transporter activity; GO:0008509,anion transmembrane transporter activity; GO:0015075,ion transmembrane transporter activity; GO…
evm.TU.Chr1.1425	0.0407	0.2058	18.5931	2.353	13.2188	Chr1	16458736	16460402	--
evm.TU.Chr1.1427	1.0207	5.9856	17.9646	7.6664	31.5799	Chr1	16479652	16482791	GO:0016021,integral component of membrane; GO:0005886,plasma membrane; GO:0005524,ATP binding; GO:0004672,protein kinase activity; GO:0006468,protein phosphorylation; GO:0000166,nucleotide binding; GO:0003674,molecular_function; GO:0005488,binding; GO:0017076,purine nucleotide binding; GO:0030554,adenyl nucleotide binding; GO:0032553,ribonucleotide binding; GO:0032555,purine ribonucleotide bindin…
evm.TU.Chr1.1429	0	0.9026	0	0	0	Chr1	16532534	16534077	GO:0016746,transferase activity, transferring acyl groups; GO:0016491,oxidoreductase activity; GO:0009820,alkaloid metabolic process; GO:0003674,molecular_function; GO:0003824,catalytic activity; GO:0016740,transferase activity; GO:0006807,nitrogen compound metabolic process; GO:0008150,biological_process; GO:0008152,metabolic process; GO:0071704,organic substance metabolic process; GO:1901564,or…
evm.TU.Chr1.1430	53.737	98.1541	31.2412	64.1863	6.5447	Chr1	16564981	16569676	GO:0080008,Cul4-RING E3 ubiquitin ligase complex; GO:0005737,cytoplasm; GO:0005783,endoplasmic reticulum; GO:0005634,nucleus; GO:0009505,plant-type cell wall; GO:0000974,Prp19 complex; GO:0071006,U2-type catalytic step 1 spliceosome; GO:0061630,ubiquitin protein ligase activity; GO:0004842,ubiquitin-protein transferase activity; GO:0042742,defense response to bacterium; GO:0006281,DNA repair; GO:…
evm.TU.Chr1.1433	0.6623	1.4665	0.7882	0.2333	1.103	Chr1	16593963	16602157	GO:0005634,nucleus; GO:0008409,5'-3' exonuclease activity; GO:0017108,5'-flap endonuclease activity; GO:0070336,flap-structured DNA binding; GO:0016818,hydrolase activity, acting on acid anhydrides, in phosphorus-containing anhydrides; GO:0004528,phosphodiesterase I activity; GO:0008270,zinc ion binding; GO:0007129,homologous chromosome pairing at meiosis; GO:0036297,interstrand cross-link repair…
evm.TU.Chr1.1435	0.0754	0.4635	0.1503	0.1842	0.1625	Chr1	16610476	16619604	GO:0005634,nucleus; GO:0008409,5'-3' exonuclease activity; GO:0017108,5'-flap endonuclease activity; GO:0070336,flap-structured DNA binding; GO:0016818,hydrolase activity, acting on acid anhydrides, in phosphorus-containing anhydrides; GO:0004528,phosphodiesterase I activity; GO:0008270,zinc ion binding; GO:0007129,homologous chromosome pairing at meiosis; GO:0036297,interstrand cross-link repair…
evm.TU.Chr1.1436	0.5788	1.4299	0.6408	1.1961	6.3132	Chr1	16625841	16626920	GO:0005737,cytoplasm; GO:0005634,nucleus; GO:0005524,ATP binding; GO:0004708,MAP kinase kinase activity; GO:0004709,MAP kinase kinase kinase activity; GO:0004672,protein kinase activity; GO:0019901,protein kinase binding; GO:0106310,protein serine kinase activity; GO:0009738,abscisic acid-activated signaling pathway; GO:0051301,cell division; GO:0048235,pollen sperm cell differentiation; GO:00467…
evm.TU.Chr1.1439	12.8572	136.248	16.7866	37.3992	47.7282	Chr1	16660222	16661421	GO:0005634,nucleus; GO:0005886,plasma membrane; GO:0046982,protein heterodimerization activity; GO:0009793,embryo development ending in seed dormancy; GO:0009960,endosperm development; GO:0048316,seed development; GO:0006366,transcription by RNA polymerase II; GO:0003674,molecular_function; GO:0005488,binding; GO:0005515,protein binding; GO:0046983,protein dimerization activity; GO:0000003,reprod…
evm.TU.Chr1.1440	0.0569	0.3512	0.1434	0.5803	0.0781	Chr1	16676995	16691214	GO:0043531,ADP binding; GO:0005524,ATP binding; GO:0050832,defense response to fungus; GO:0000166,nucleotide binding; GO:0003674,molecular_function; GO:0005488,binding; GO:0017076,purine nucleotide binding; GO:0030554,adenyl nucleotide binding; GO:0032553,ribonucleotide binding; GO:0032555,purine ribonucleotide binding; GO:0032559,adenyl ribonucleotide binding; GO:0036094,small molecule binding; …
evm.TU.Chr1.1442	71.8087	0.372	0.2278	0.4833	0.1008	Chr1	16745645	16746119	GO:0005737,cytoplasm; GO:0004033,aldo-keto reductase (NADP) activity; GO:0003674,molecular_function; GO:0003824,catalytic activity; GO:0016491,oxidoreductase activity; GO:0016614,oxidoreductase activity, acting on CH-OH group of donors; GO:0016616,oxidoreductase activity, acting on the CH-OH group of donors, NAD or NADP as acceptor; GO:0005575,cellular_component; GO:0005622,intracellular anatomic…
evm.TU.Chr1.1444	0	1.2466	0	0.0185	0.0386	Chr1	16774141	16780670	GO:0005783,endoplasmic reticulum; GO:0005789,endoplasmic reticulum membrane; GO:0005887,integral component of plasma membrane; GO:0005886,plasma membrane; GO:0008289,lipid binding; GO:0009567,double fertilization forming a zygote and endosperm; GO:0061936,fusion of sperm to egg plasma membrane involved in double fertilization forming a zygote and endosperm; GO:0045026,plasma membrane fusion; GO:0…
evm.TU.Chr1.1460	18.6191	16.3953	11.9411	16.5024	19.5333	Chr1	16967633	16968598	GO:0005694,chromosome; GO:0005634,nucleus; GO:0000802,transverse filament; GO:0007129,homologous chromosome pairing at meiosis; GO:0007131,reciprocal meiotic recombination; GO:0000003,reproduction; GO:0000280,nuclear division; GO:0006996,organelle organization; GO:0007049,cell cycle; GO:0007059,chromosome segregation; GO:0007127,meiosis I; GO:0008150,biological_process; GO:0009987,cellular proces…
evm.TU.Chr1.1465	18.9925	7.0349	31.0719	17.1844	25.3817	Chr1	16995745	16997211	GO:0009507,chloroplast; GO:0003723,RNA binding; GO:0000373,Group II intron splicing; GO:0006397,mRNA processing; GO:0003674,molecular_function; GO:0003676,nucleic acid binding; GO:0005488,binding; GO:0097159,organic cyclic compound binding; GO:1901363,heterocyclic compound binding; GO:0000375,RNA splicing, via transesterification reactions; GO:0000377,RNA splicing, via transesterification reactio…
evm.TU.Chr1.1466	2.157	0.5459	4.6805	5.0248	6.2129	Chr1	17005444	17006914	--
evm.TU.Chr1.1468	0.6467	0.4603	8.5507	9.4873	20.4	Chr1	17056721	17058630	GO:0005739,mitochondrion; GO:0003729,mRNA binding; GO:0003674,molecular_function; GO:0003676,nucleic acid binding; GO:0003723,RNA binding; GO:0005488,binding; GO:0097159,organic cyclic compound binding; GO:1901363,heterocyclic compound binding; GO:0005575,cellular_component; GO:0005622,intracellular anatomical structure; GO:0005737,cytoplasm; GO:0043226,organelle; GO:0043227,membrane-bounded orga…
evm.TU.Chr1.1470	0.0271	3.4303	0.021	0.2317	0	Chr1	17078178	17084754	GO:0005783,endoplasmic reticulum; GO:0005789,endoplasmic reticulum membrane; GO:0005887,integral component of plasma membrane; GO:0005886,plasma membrane; GO:0008289,lipid binding; GO:0009567,double fertilization forming a zygote and endosperm; GO:0061936,fusion of sperm to egg plasma membrane involved in double fertilization forming a zygote and endosperm; GO:0045026,plasma membrane fusion; GO:0…
evm.TU.Chr1.1472	35.9867	9.407	88.2369	560.928	345.548	Chr1	17115354	17119178	GO:0005737,cytoplasm; GO:0004033,aldo-keto reductase (NADP) activity; GO:0003674,molecular_function; GO:0003824,catalytic activity; GO:0016491,oxidoreductase activity; GO:0016614,oxidoreductase activity, acting on CH-OH group of donors; GO:0016616,oxidoreductase activity, acting on the CH-OH group of donors, NAD or NADP as acceptor; GO:0005575,cellular_component; GO:0005622,intracellular anatomic…
evm.TU.Chr1.1476	229.372	0.9883	2.6453	3.2336	0.5158	Chr1	17225043	17227796	GO:0005737,cytoplasm; GO:0004033,aldo-keto reductase (NADP) activity; GO:0003674,molecular_function; GO:0003824,catalytic activity; GO:0016491,oxidoreductase activity; GO:0016614,oxidoreductase activity, acting on CH-OH group of donors; GO:0016616,oxidoreductase activity, acting on the CH-OH group of donors, NAD or NADP as acceptor; GO:0005575,cellular_component; GO:0005622,intracellular anatomic…
evm.TU.Chr1.1481	12.7597	0.5396	11.4387	20.5539	3.9591	Chr1	17263301	17292562	GO:0005737,cytoplasm; GO:0004033,aldo-keto reductase (NADP) activity; GO:0003674,molecular_function; GO:0003824,catalytic activity; GO:0016491,oxidoreductase activity; GO:0016614,oxidoreductase activity, acting on CH-OH group of donors; GO:0016616,oxidoreductase activity, acting on the CH-OH group of donors, NAD or NADP as acceptor; GO:0005575,cellular_component; GO:0005622,intracellular anatomic…
evm.TU.Chr1.1482	19.1794	1.0981	6.0528	56.9488	5.7929	Chr1	17344553	17348100	GO:0016491,oxidoreductase activity; GO:0003674,molecular_function; GO:0003824,catalytic activity
evm.TU.Chr1.1488	2.4764	8.3805	69.2813	46.2704	109.683	Chr1	17501025	17510943	GO:0009507,chloroplast; GO:0009570,chloroplast stroma; GO:0009536,plastid; GO:0102217,6-phosphoglucan, water dikinase activity; GO:0005524,ATP binding; GO:0019200,carbohydrate kinase activity; GO:0046872,metal ion binding; GO:0051752,phosphoglucan, water dikinase activity; GO:0102219,phosphogluco-amylopectin water dikinase activity; GO:2001070,starch binding; GO:0046777,protein autophosphorylatio…
evm.TU.Chr1.1489	0	0.0992	2.0667	17.6901	0.0538	Chr1	17520225	17521374	GO:0005829,cytosol; GO:0016020,membrane; GO:0005096,GTPase activator activity; GO:0005094,Rho GDP-dissociation inhibitor activity; GO:0009932,cell tip growth; GO:0007266,Rho protein signal transduction; GO:0010053,root epidermal cell differentiation; GO:0003674,molecular_function; GO:0008047,enzyme activator activity; GO:0030234,enzyme regulator activity; GO:0030695,GTPase regulator activity; GO:…
evm.TU.Chr1.149	0	2.6539	4.6886	27.9002	6.362	Chr1	1478480	1479492	--
evm.TU.Chr1.1490	36.8431	6.5929	3.315	14.2115	21.7263	Chr1	17532676	17540392	GO:0009626,plant-type hypersensitive response; GO:2000031,regulation of salicylic acid mediated signaling pathway; GO:0002376,immune system process; GO:0006950,response to stress; GO:0006952,defense response; GO:0006955,immune response; GO:0008150,biological_process; GO:0008219,cell death; GO:0009605,response to external stimulus; GO:0009607,response to biotic stimulus; GO:0009987,cellular proces…
evm.TU.Chr1.1496	0.0854	0.0648	0.7941	1.6619	3.8181	Chr1	17596145	17597887	GO:0008270,zinc ion binding; GO:0003674,molecular_function; GO:0005488,binding; GO:0043167,ion binding; GO:0043169,cation binding; GO:0046872,metal ion binding; GO:0046914,transition metal ion binding
evm.TU.Chr1.1498	0.3398	1.0319	11.9027	14.7465	6.0589	Chr1	17616085	17617880	GO:0005829,cytosol; GO:0047840,dCTP diphosphatase activity; GO:0000287,magnesium ion binding; GO:0006253,dCTP catabolic process; GO:0042262,DNA protection; GO:0003674,molecular_function; GO:0003824,catalytic activity; GO:0016462,pyrophosphatase activity; GO:0016787,hydrolase activity; GO:0016817,hydrolase activity, acting on acid anhydrides; GO:0016818,hydrolase activity, acting on acid anhydride…
evm.TU.Chr1.150	1.6268	1.3431	22.1203	11.9711	2.7693	Chr1	1480441	1490626	GO:0009507,chloroplast; GO:0047714,galactolipase activity; GO:0008970,phospholipase A1 activity; GO:0004620,phospholipase activity; GO:0004806,triglyceride lipase activity; GO:0016042,lipid catabolic process; GO:0003674,molecular_function; GO:0003824,catalytic activity; GO:0016298,lipase activity; GO:0016787,hydrolase activity; GO:0016788,hydrolase activity, acting on ester bonds; GO:0052689,carb…
evm.TU.Chr1.1502	15.5661	2.6571	121.687	3.2448	13.6813	Chr1	17644135	17650255	GO:0009507,chloroplast; GO:0022627,cytosolic small ribosomal subunit; GO:0003729,mRNA binding; GO:0003735,structural constituent of ribosome; GO:0006412,translation; GO:0003674,molecular_function; GO:0003676,nucleic acid binding; GO:0003723,RNA binding; GO:0005488,binding; GO:0097159,organic cyclic compound binding; GO:1901363,heterocyclic compound binding; GO:0005198,structural molecule activity…
evm.TU.Chr1.151	3345.39	1472.53	256.223	155.519	44.4302	Chr1	1492191	1495375	GO:0009507,chloroplast; GO:0102229,amylopectin maltohydrolase activity; GO:0016161,beta-amylase activity; GO:0009414,response to water deprivation; GO:0005983,starch catabolic process; GO:0003674,molecular_function; GO:0003824,catalytic activity; GO:0004553,hydrolase activity, hydrolyzing O-glycosyl compounds; GO:0016787,hydrolase activity; GO:0016798,hydrolase activity, acting on glycosyl bonds;…
evm.TU.Chr1.1511	0.3937	0.1594	1.0741	0.3728	1.4689	Chr1	17735108	17741026	--
evm.TU.Chr1.1512	0.7076	0.2844	4.7994	1.3574	4.2586	Chr1	17741386	17745662	GO:0005737,cytoplasm; GO:0043531,ADP binding; GO:0005524,ATP binding; GO:0050135,NAD(P)+ nucleosidase activity; GO:0061809,NAD+ nucleotidase, cyclic ADP-ribose generating; GO:0050832,defense response to fungus; GO:0009626,plant-type hypersensitive response; GO:0007165,signal transduction; GO:0000166,nucleotide binding; GO:0003674,molecular_function; GO:0005488,binding; GO:0017076,purine nucleotid…
evm.TU.Chr1.1514	69.2676	19.7789	129.479	30.2804	103.803	Chr1	17765154	17774218	GO:0009507,chloroplast; GO:0009941,chloroplast envelope; GO:0009534,chloroplast thylakoid; GO:0009509,chromoplast; GO:0005829,cytosol; GO:0016020,membrane; GO:0016491,oxidoreductase activity; GO:0016166,phytoene dehydrogenase activity; GO:0016117,carotenoid biosynthetic process; GO:0003674,molecular_function; GO:0003824,catalytic activity; GO:0016627,oxidoreductase activity, acting on the CH-CH g…
evm.TU.Chr1.1517	0	0	0.0643	0.0546	3.8151	Chr1	17794570	17795286	GO:0003676,nucleic acid binding; GO:0016779,nucleotidyltransferase activity; GO:0004523,RNA-DNA hybrid ribonuclease activity; GO:0003674,molecular_function; GO:0005488,binding; GO:0097159,organic cyclic compound binding; GO:1901363,heterocyclic compound binding; GO:0003824,catalytic activity; GO:0016740,transferase activity; GO:0016772,transferase activity, transferring phosphorus-containing grou…
evm.TU.Chr1.1518	0.6587	1.9448	0.2917	0.495	0.3872	Chr1	17806435	17812050	GO:0030126,COPI vesicle coat; GO:0000139,Golgi membrane; GO:0005886,plasma membrane; GO:0009506,plasmodesma; GO:0005198,structural molecule activity; GO:0006888,endoplasmic reticulum to Golgi vesicle-mediated transport; GO:0006891,intra-Golgi vesicle-mediated transport; GO:0006886,intracellular protein transport; GO:0003674,molecular_function; GO:0006810,transport; GO:0008150,biological_process; …
evm.TU.Chr1.152	206.538	41.1913	31.3573	46.6789	32.917	Chr1	1502550	1509917	GO:0080008,Cul4-RING E3 ubiquitin ligase complex; GO:0005634,nucleus; GO:0005524,ATP binding; GO:0004672,protein kinase activity; GO:0009640,photomorphogenesis; GO:0006468,protein phosphorylation; GO:0009585,red, far-red light phototransduction; GO:0000166,nucleotide binding; GO:0003674,molecular_function; GO:0005488,binding; GO:0017076,purine nucleotide binding; GO:0030554,adenyl nucleotide bind…
evm.TU.Chr1.1522	0.8569	0.0571	0	2.1945	0.0619	Chr1	17846290	17846949	GO:0016021,integral component of membrane; GO:0020037,heme binding; GO:0005506,iron ion binding; GO:0004497,monooxygenase activity; GO:0016705,oxidoreductase activity, acting on paired donors, with incorporation or reduction of molecular oxygen; GO:0003674,molecular_function; GO:0005488,binding; GO:0046906,tetrapyrrole binding; GO:0097159,organic cyclic compound binding; GO:1901363,heterocyclic c…
evm.TU.Chr1.1533	1.5468	6.5169	4.5651	7.2707	9.4339	Chr1	17942342	17947967	GO:0052929,ATP:3'-cytidine-cytidine-tRNA adenylyltransferase activity; GO:0052928,CTP:3'-cytidine-tRNA cytidylyltransferase activity; GO:0052927,CTP:tRNA cytidylyltransferase activity; GO:0003723,RNA binding; GO:0016437,tRNA cytidylyltransferase activity; GO:0006396,RNA processing; GO:0003674,molecular_function; GO:0003824,catalytic activity; GO:0004652,polynucleotide adenylyltransferase activity…
evm.TU.Chr1.1534	0.577	0.3206	2.0069	4.4975	5.9263	Chr1	17949691	17959969	GO:0005737,cytoplasm; GO:0043531,ADP binding; GO:0005524,ATP binding; GO:0050135,NAD(P)+ nucleosidase activity; GO:0061809,NAD+ nucleotidase, cyclic ADP-ribose generating; GO:0050832,defense response to fungus; GO:0009626,plant-type hypersensitive response; GO:0007165,signal transduction; GO:0000166,nucleotide binding; GO:0003674,molecular_function; GO:0005488,binding; GO:0017076,purine nucleotid…
evm.TU.Chr1.1535	0.1619	0.0146	0.0896	0.7604	1.3641	Chr1	17974858	17978207	GO:0016021,integral component of membrane; GO:0005886,plasma membrane; GO:0005524,ATP binding; GO:0005516,calmodulin binding; GO:0030246,carbohydrate binding; GO:0106310,protein serine kinase activity; GO:0004674,protein serine/threonine kinase activity; GO:0031625,ubiquitin protein ligase binding; GO:0006468,protein phosphorylation; GO:0048544,recognition of pollen; GO:0000166,nucleotide binding…
evm.TU.Chr1.1537	2.8888	0.3973	2.2387	1.8994	7.2353	Chr1	17986057	17986975	GO:0046872,metal ion binding; GO:0003676,nucleic acid binding; GO:0004523,RNA-DNA hybrid ribonuclease activity; GO:0003674,molecular_function; GO:0005488,binding; GO:0043167,ion binding; GO:0043169,cation binding; GO:0097159,organic cyclic compound binding; GO:1901363,heterocyclic compound binding; GO:0003824,catalytic activity; GO:0004518,nuclease activity; GO:0004519,endonuclease activity; GO:0…
evm.TU.Chr1.1538	0.7663	0.4452	1.8905	2.8071	5.4694	Chr1	17988274	17999636	GO:0005737,cytoplasm; GO:0043531,ADP binding; GO:0005524,ATP binding; GO:0050135,NAD(P)+ nucleosidase activity; GO:0061809,NAD+ nucleotidase, cyclic ADP-ribose generating; GO:0050832,defense response to fungus; GO:0009626,plant-type hypersensitive response; GO:0007165,signal transduction; GO:0000166,nucleotide binding; GO:0003674,molecular_function; GO:0005488,binding; GO:0017076,purine nucleotid…
evm.TU.Chr1.1540	0.8238	0.2316	2.0997	12.0854	5.7249	Chr1	18012143	18014006	GO:0005737,cytoplasm; GO:0005634,nucleus; GO:0043531,ADP binding; GO:0050135,NAD(P)+ nucleosidase activity; GO:0061809,NAD+ nucleotidase, cyclic ADP-ribose generating; GO:0042803,protein homodimerization activity; GO:0050832,defense response to fungus; GO:0043068,positive regulation of programmed cell death; GO:0007165,signal transduction; GO:0000166,nucleotide binding; GO:0003674,molecular_funct…
evm.TU.Chr1.1541	1.8514	1.0615	1.1657	12.4017	9.4035	Chr1	18039740	18043726	GO:0005737,cytoplasm; GO:0004033,aldo-keto reductase (NADP) activity; GO:0003674,molecular_function; GO:0003824,catalytic activity; GO:0016491,oxidoreductase activity; GO:0016614,oxidoreductase activity, acting on CH-OH group of donors; GO:0016616,oxidoreductase activity, acting on the CH-OH group of donors, NAD or NADP as acceptor; GO:0005575,cellular_component; GO:0005622,intracellular anatomic…
evm.TU.Chr1.1543	0.308	3.6746	1.9095	3.1247	6.2766	Chr1	18052480	18056006	GO:0016607,nuclear speck; GO:0005634,nucleus; GO:0034693,U11/U12 snRNP; GO:0005689,U12-type spliceosomal complex; GO:0003729,mRNA binding; GO:0017069,snRNA binding; GO:0000398,mRNA splicing, via spliceosome; GO:0003674,molecular_function; GO:0003676,nucleic acid binding; GO:0003723,RNA binding; GO:0005488,binding; GO:0097159,organic cyclic compound binding; GO:1901363,heterocyclic compound bindin…
evm.TU.Chr1.1545	3.6266	0.6608	1.9561	8.718	2.2085	Chr1	18083093	18085313	GO:0043531,ADP binding; GO:0005524,ATP binding; GO:0050135,NAD(P)+ nucleosidase activity; GO:0061809,NAD+ nucleotidase, cyclic ADP-ribose generating; GO:0042742,defense response to bacterium; GO:0009626,plant-type hypersensitive response; GO:0007165,signal transduction; GO:0000166,nucleotide binding; GO:0003674,molecular_function; GO:0005488,binding; GO:0017076,purine nucleotide binding; GO:00305…
evm.TU.Chr1.1547	51.9582	4.7818	14.6014	32.0086	37.4869	Chr1	18127658	18130049	GO:0005634,nucleus; GO:0003700,DNA-binding transcription factor activity; GO:0046983,protein dimerization activity; GO:0000976,transcription regulatory region sequence-specific DNA binding; GO:0006355,regulation of transcription, DNA-templated; GO:0003674,molecular_function; GO:0140110,transcription regulator activity; GO:0005488,binding; GO:0005515,protein binding; GO:0001067,regulatory region n…
evm.TU.Chr1.1548	0.7473	0.44	0.6766	2.8218	0.3958	Chr1	18145452	18155195	GO:0005871,kinesin complex; GO:0005874,microtubule; GO:0009524,phragmoplast; GO:0005524,ATP binding; GO:0016887,ATPase activity; GO:0008017,microtubule binding; GO:0003777,microtubule motor activity; GO:0008574,ATP-dependent microtubule motor activity, plus-end-directed; GO:0007112,male meiosis cytokinesis; GO:0055046,microgametogenesis; GO:0007018,microtubule-based movement; GO:0080175,phragmopl…
evm.TU.Chr1.1554	0.0689	8.8059	15.2719	36.5173	43.3795	Chr1	18186360	18187840	GO:0009507,chloroplast; GO:0009941,chloroplast envelope; GO:0009707,chloroplast outer membrane; GO:0034426,etioplast membrane; GO:0005777,peroxisome; GO:0000325,plant-type vacuole; GO:0009536,plastid; GO:0009527,plastid outer membrane; GO:0046930,pore complex; GO:0015171,amino acid transmembrane transporter activity; GO:0003729,mRNA binding; GO:0015288,porin activity; GO:0019904,protein domain sp…
evm.TU.Chr1.1556	31.4546	3.5017	8.0555	8.1663	24.1634	Chr1	18189565	18193258	GO:0016021,integral component of membrane; GO:0005575,cellular_component; GO:0016020,membrane; GO:0031224,intrinsic component of membrane; GO:0110165,cellular anatomical entity
evm.TU.Chr1.1560	0	0	0	0	1.2996	Chr1	18248971	18250264	--
evm.TU.Chr1.1565	5.4333	2.6933	9.8588	20.5202	31.5126	Chr1	18293242	18297659	GO:0031380,nuclear RNA-directed RNA polymerase complex; GO:0005634,nucleus; GO:0003887,DNA-directed DNA polymerase activity; GO:0003723,RNA binding; GO:0003968,RNA-directed 5'-3' RNA polymerase activity; GO:0051607,defense response to virus; GO:0031047,gene silencing by RNA; GO:0048467,gynoecium development; GO:0048366,leaf development; GO:0010492,maintenance of shoot apical meristem identity; GO…
evm.TU.Chr1.1567	2.7738	0.1829	0.0517	0.1828	1.7231	Chr1	18309846	18316599	GO:0005634,nucleus; GO:0009926,auxin polar transport; GO:0001708,cell fate specification; GO:0009793,embryo development ending in seed dormancy; GO:0010305,leaf vascular tissue pattern formation; GO:0048364,root development; GO:0019827,stem cell population maintenance; GO:0006810,transport; GO:0008150,biological_process; GO:0009914,hormone transport; GO:0010817,regulation of hormone levels; GO:00…
evm.TU.Chr1.1570	64.8292	40.0857	328.607	336.976	757.358	Chr1	18329690	18332233	GO:0005840,ribosome; GO:0003735,structural constituent of ribosome; GO:0006412,translation; GO:0003674,molecular_function; GO:0005198,structural molecule activity; GO:0006518,peptide metabolic process; GO:0006807,nitrogen compound metabolic process; GO:0008150,biological_process; GO:0008152,metabolic process; GO:0009058,biosynthetic process; GO:0009059,macromolecule biosynthetic process; GO:00099…
evm.TU.Chr1.1571	3.1243	1.1713	2.9592	17.9177	23.7269	Chr1	18354702	18358242	GO:0005737,cytoplasm; GO:0004033,aldo-keto reductase (NADP) activity; GO:0003674,molecular_function; GO:0003824,catalytic activity; GO:0016491,oxidoreductase activity; GO:0016614,oxidoreductase activity, acting on CH-OH group of donors; GO:0016616,oxidoreductase activity, acting on the CH-OH group of donors, NAD or NADP as acceptor; GO:0005575,cellular_component; GO:0005622,intracellular anatomic…
evm.TU.Chr1.1573	0.964	4.6412	4.6282	7.6682	12.158	Chr1	18372449	18375865	GO:0016607,nuclear speck; GO:0005634,nucleus; GO:0034693,U11/U12 snRNP; GO:0005689,U12-type spliceosomal complex; GO:0003729,mRNA binding; GO:0017069,snRNA binding; GO:0000398,mRNA splicing, via spliceosome; GO:0003674,molecular_function; GO:0003676,nucleic acid binding; GO:0003723,RNA binding; GO:0005488,binding; GO:0097159,organic cyclic compound binding; GO:1901363,heterocyclic compound bindin…
evm.TU.Chr1.1575	2.2321	47.0865	8.9732	118.078	16.4076	Chr1	18405384	18408058	GO:0005737,cytoplasm; GO:0005634,nucleus; GO:0000325,plant-type vacuole; GO:0009536,plastid; GO:0005516,calmodulin binding; GO:0003755,peptidyl-prolyl cis-trans isomerase activity; GO:0070370,cellular heat acclimation; GO:0061077,chaperone-mediated protein folding; GO:0000413,protein peptidyl-prolyl isomerization; GO:0003674,molecular_function; GO:0005488,binding; GO:0005515,protein binding; GO:0…
evm.TU.Chr1.1576	50.8653	25.8462	16.7431	24.9391	25.3357	Chr1	18409419	18411413	--
evm.TU.Chr1.1578	128.311	219.329	50.1747	82.5947	89.983	Chr1	18429161	18436357	GO:0030127,COPII vesicle coat; GO:0005789,endoplasmic reticulum membrane; GO:0008270,zinc ion binding; GO:0090114,COPII-coated vesicle budding; GO:0006886,intracellular protein transport; GO:0003674,molecular_function; GO:0005488,binding; GO:0043167,ion binding; GO:0043169,cation binding; GO:0046872,metal ion binding; GO:0046914,transition metal ion binding; GO:0006810,transport; GO:0006888,endop…
evm.TU.Chr1.1579	8.1708	1.7299	9.2702	13.0203	17.6525	Chr1	18442637	18447524	GO:0005737,cytoplasm; GO:0005634,nucleus; GO:0043531,ADP binding; GO:0050135,NAD(P)+ nucleosidase activity; GO:0003953,NAD+ nucleosidase activity; GO:0061809,NAD+ nucleotidase, cyclic ADP-ribose generating; GO:0050832,defense response to fungus; GO:0019677,NAD catabolic process; GO:0043068,positive regulation of programmed cell death; GO:0007165,signal transduction; GO:0000166,nucleotide binding;…
evm.TU.Chr1.1583	0.9893	0.0934	0	0	0	Chr1	18466501	18469494	GO:0042803,protein homodimerization activity; GO:0043621,protein self-association; GO:0010088,phloem development; GO:0003674,molecular_function; GO:0005488,binding; GO:0005515,protein binding; GO:0042802,identical protein binding; GO:0046983,protein dimerization activity; GO:0008150,biological_process; GO:0009888,tissue development; GO:0010087,phloem or xylem histogenesis; GO:0032502,developmenta…
evm.TU.Chr1.1588	2.8748	0.4902	4.5715	2.7169	2.6193	Chr1	18509114	18516096	GO:0043531,ADP binding; GO:0005524,ATP binding; GO:0050832,defense response to fungus; GO:0000166,nucleotide binding; GO:0003674,molecular_function; GO:0005488,binding; GO:0017076,purine nucleotide binding; GO:0030554,adenyl nucleotide binding; GO:0032553,ribonucleotide binding; GO:0032555,purine ribonucleotide binding; GO:0032559,adenyl ribonucleotide binding; GO:0036094,small molecule binding; …
evm.TU.Chr1.1589	7.1393	3.0622	10.1274	35.4852	16.0988	Chr1	18517692	18519620	GO:0009507,chloroplast; GO:0009570,chloroplast stroma; GO:0009536,plastid; GO:0004359,glutaminase activity; GO:0000107,imidazoleglycerol-phosphate synthase activity; GO:0016833,oxo-acid-lyase activity; GO:0006541,glutamine metabolic process; GO:0000105,histidine biosynthetic process; GO:0003674,molecular_function; GO:0003824,catalytic activity; GO:0016787,hydrolase activity; GO:0016810,hydrolase …
evm.TU.Chr1.1591	1.6537	0	2.2387	0.4129	0.201	Chr1	18521725	18523146	GO:0047243,flavanone 7-O-beta-glucosyltransferase activity; GO:0008194,UDP-glycosyltransferase activity; GO:0003674,molecular_function; GO:0003824,catalytic activity; GO:0016740,transferase activity; GO:0016757,transferase activity, transferring glycosyl groups; GO:0016758,transferase activity, transferring hexosyl groups; GO:0035251,UDP-glucosyltransferase activity; GO:0046527,glucosyltransferas…
evm.TU.Chr1.1595	1.0885	0	2.2711	0.3579	0.4881	Chr1	18577938	18579359	GO:0047243,flavanone 7-O-beta-glucosyltransferase activity; GO:0008194,UDP-glycosyltransferase activity; GO:0003674,molecular_function; GO:0003824,catalytic activity; GO:0016740,transferase activity; GO:0016757,transferase activity, transferring glycosyl groups; GO:0016758,transferase activity, transferring hexosyl groups; GO:0035251,UDP-glucosyltransferase activity; GO:0046527,glucosyltransferas…
evm.TU.Chr1.1598	0.0075	0.3998	0.3614	0.2473	0.0206	Chr1	18606071	18612831	GO:0005634,nucleus; GO:0003677,DNA binding; GO:0016787,hydrolase activity; GO:0042138,meiotic DNA double-strand break formation; GO:0003674,molecular_function; GO:0003676,nucleic acid binding; GO:0005488,binding; GO:0097159,organic cyclic compound binding; GO:1901363,heterocyclic compound binding; GO:0003824,catalytic activity; GO:0000003,reproduction; GO:0006139,nucleobase-containing compound me…
evm.TU.Chr1.1599	0.5182	0.4128	5.7707	2.3977	5.7648	Chr1	18622566	18624362	GO:0009507,chloroplast; GO:0005575,cellular_component; GO:0005622,intracellular anatomical structure; GO:0005737,cytoplasm; GO:0009536,plastid; GO:0043226,organelle; GO:0043227,membrane-bounded organelle; GO:0043229,intracellular organelle; GO:0043231,intracellular membrane-bounded organelle; GO:0110165,cellular anatomical entity
evm.TU.Chr1.1606	6.1732	3.1817	1.3342	3.0387	2.3148	Chr1	18690010	18695201	GO:0000127,transcription factor TFIIIC complex; GO:0004402,histone acetyltransferase activity; GO:0006384,transcription initiation from RNA polymerase III promoter; GO:0003674,molecular_function; GO:0003824,catalytic activity; GO:0008080,N-acetyltransferase activity; GO:0016407,acetyltransferase activity; GO:0016410,N-acyltransferase activity; GO:0016740,transferase activity; GO:0016746,transfera…
evm.TU.Chr1.1609	0.0235	0.2975	0.4009	1.2059	0.8385	Chr1	18705820	18709467	GO:0009506,plasmodesma; GO:0008284,positive regulation of cell population proliferation; GO:0008150,biological_process; GO:0008283,cell population proliferation; GO:0009987,cellular process; GO:0042127,regulation of cell population proliferation; GO:0048518,positive regulation of biological process; GO:0048522,positive regulation of cellular process; GO:0050789,regulation of biological process; G…
evm.TU.Chr1.161	0.0675	0.9395	0.4185	2.8405	0.1852	Chr1	1597135	1598145	--
evm.TU.Chr1.1614	34389.1	2005.27	45.4816	88.8863	43.1442	Chr1	18793359	18795071	GO:0048046,apoplast; GO:0004553,hydrolase activity, hydrolyzing O-glycosyl compounds; GO:0030247,polysaccharide binding; GO:0016762,xyloglucan:xyloglucosyl transferase activity; GO:0042546,cell wall biogenesis; GO:0010411,xyloglucan metabolic process; GO:0003674,molecular_function; GO:0003824,catalytic activity; GO:0016787,hydrolase activity; GO:0016798,hydrolase activity, acting on glycosyl bond…
evm.TU.Chr1.1616	0.0114	0.0287	0.0176	0.8958	0.1557	Chr1	18814271	18818928	--
evm.TU.Chr1.1619	70.167	0.37	4.5974	4.9172	0.0573	Chr1	18866079	18867503	GO:0047243,flavanone 7-O-beta-glucosyltransferase activity; GO:0008194,UDP-glycosyltransferase activity; GO:0003674,molecular_function; GO:0003824,catalytic activity; GO:0016740,transferase activity; GO:0016757,transferase activity, transferring glycosyl groups; GO:0016758,transferase activity, transferring hexosyl groups; GO:0035251,UDP-glucosyltransferase activity; GO:0046527,glucosyltransferas…
evm.TU.Chr1.1620	26.1666	0.2649	9.7982	4.845	0.1723	Chr1	18874656	18876077	GO:0047243,flavanone 7-O-beta-glucosyltransferase activity; GO:0008194,UDP-glycosyltransferase activity; GO:0003674,molecular_function; GO:0003824,catalytic activity; GO:0016740,transferase activity; GO:0016757,transferase activity, transferring glycosyl groups; GO:0016758,transferase activity, transferring hexosyl groups; GO:0035251,UDP-glucosyltransferase activity; GO:0046527,glucosyltransferas…
evm.TU.Chr1.1622	120.199	0.2649	4.3151	26.2344	0.5168	Chr1	18887382	18888803	GO:0047243,flavanone 7-O-beta-glucosyltransferase activity; GO:0008194,UDP-glycosyltransferase activity; GO:0003674,molecular_function; GO:0003824,catalytic activity; GO:0016740,transferase activity; GO:0016757,transferase activity, transferring glycosyl groups; GO:0016758,transferase activity, transferring hexosyl groups; GO:0035251,UDP-glucosyltransferase activity; GO:0046527,glucosyltransferas…
evm.TU.Chr1.1625	5.5473	0.0795	0.1947	4.7073	3.9622	Chr1	18897966	18899387	GO:0047243,flavanone 7-O-beta-glucosyltransferase activity; GO:0008194,UDP-glycosyltransferase activity; GO:0003674,molecular_function; GO:0003824,catalytic activity; GO:0016740,transferase activity; GO:0016757,transferase activity, transferring glycosyl groups; GO:0016758,transferase activity, transferring hexosyl groups; GO:0035251,UDP-glucosyltransferase activity; GO:0046527,glucosyltransferas…
evm.TU.Chr1.1629	1.0138	0.0273	2.5408	0.1702	0.2959	Chr1	18946160	18947577	GO:0047243,flavanone 7-O-beta-glucosyltransferase activity; GO:0008194,UDP-glycosyltransferase activity; GO:0003674,molecular_function; GO:0003824,catalytic activity; GO:0016740,transferase activity; GO:0016757,transferase activity, transferring glycosyl groups; GO:0016758,transferase activity, transferring hexosyl groups; GO:0035251,UDP-glucosyltransferase activity; GO:0046527,glucosyltransferas…
evm.TU.Chr1.1630	10.0434	23.2215	12.9406	27.5289	24.6737	Chr1	18948998	18949735	--
evm.TU.Chr1.1635	26.283	0.7667	7.1611	1.0957	15.2715	Chr1	19003185	19003577	--
evm.TU.Chr1.1637	0	0.0726	0	0.2263	2.2027	Chr1	19009719	19011732	--
evm.TU.Chr1.1642	0	0	0.1098	0.0621	1.9442	Chr1	19039535	19043414	GO:0009506,plasmodesma; GO:0008284,positive regulation of cell population proliferation; GO:0008150,biological_process; GO:0008283,cell population proliferation; GO:0009987,cellular process; GO:0042127,regulation of cell population proliferation; GO:0048518,positive regulation of biological process; GO:0048522,positive regulation of cellular process; GO:0050789,regulation of biological process; G…
evm.TU.Chr1.1643	1.4139	0.4394	2.1146	13.3093	3.5044	Chr1	19061603	19062802	GO:0009506,plasmodesma; GO:0008284,positive regulation of cell population proliferation; GO:0008150,biological_process; GO:0008283,cell population proliferation; GO:0009987,cellular process; GO:0042127,regulation of cell population proliferation; GO:0048518,positive regulation of biological process; GO:0048522,positive regulation of cellular process; GO:0050789,regulation of biological process; G…
evm.TU.Chr1.1645	307.141	19.6043	5.8067	27.6586	15.7417	Chr1	19077275	19080331	GO:0005794,Golgi apparatus; GO:0016021,integral component of membrane; GO:0005886,plasma membrane; GO:0009506,plasmodesma; GO:0005524,ATP binding; GO:0106310,protein serine kinase activity; GO:0004674,protein serine/threonine kinase activity; GO:0006468,protein phosphorylation; GO:0000166,nucleotide binding; GO:0003674,molecular_function; GO:0005488,binding; GO:0017076,purine nucleotide binding; …
evm.TU.Chr1.1646	0.0987	29.4822	0	0.0325	0.0339	Chr1	19104399	19105855	GO:0046658,anchored component of plasma membrane; GO:0042973,glucan endo-1,3-beta-D-glucosidase activity; GO:0005975,carbohydrate metabolic process; GO:0006952,defense response; GO:0009793,embryo development ending in seed dormancy; GO:0010584,pollen exine formation; GO:0003674,molecular_function; GO:0003824,catalytic activity; GO:0004553,hydrolase activity, hydrolyzing O-glycosyl compounds; GO:0…
evm.TU.Chr1.1652	0.3115	0.3695	0.7845	2.3554	0.6498	Chr1	19157142	19166354	GO:0046872,metal ion binding; GO:0003676,nucleic acid binding; GO:0004523,RNA-DNA hybrid ribonuclease activity; GO:0003674,molecular_function; GO:0005488,binding; GO:0043167,ion binding; GO:0043169,cation binding; GO:0097159,organic cyclic compound binding; GO:1901363,heterocyclic compound binding; GO:0003824,catalytic activity; GO:0004518,nuclease activity; GO:0004519,endonuclease activity; GO:0…
evm.TU.Chr1.1660	1.8233	4.7311	36.7368	0.6081	4.6753	Chr1	19264914	19276117	GO:0009941,chloroplast envelope; GO:0016874,ligase activity; GO:0006633,fatty acid biosynthetic process; GO:0003674,molecular_function; GO:0003824,catalytic activity; GO:0006082,organic acid metabolic process; GO:0006629,lipid metabolic process; GO:0006631,fatty acid metabolic process; GO:0008150,biological_process; GO:0008152,metabolic process; GO:0008610,lipid biosynthetic process; GO:0009058,b…
evm.TU.Chr1.1661	0.0162	0.1024	1.154	1.5752	4.4846	Chr1	19301462	19303300	GO:0005739,mitochondrion; GO:0008270,zinc ion binding; GO:0016554,cytidine to uridine editing; GO:0006397,mRNA processing; GO:0003674,molecular_function; GO:0005488,binding; GO:0043167,ion binding; GO:0043169,cation binding; GO:0046872,metal ion binding; GO:0046914,transition metal ion binding; GO:0006139,nucleobase-containing compound metabolic process; GO:0006725,cellular aromatic compound meta…
evm.TU.Chr1.1662	347.344	46.5063	80.0496	86.3766	134.477	Chr1	19306594	19310195	GO:0005829,cytosol; GO:0008430,selenium binding; GO:0010197,polar nucleus fusion; GO:0003674,molecular_function; GO:0005488,binding; GO:0000741,karyogamy; GO:0006996,organelle organization; GO:0006997,nucleus organization; GO:0007275,multicellular organism development; GO:0008150,biological_process; GO:0009553,embryo sac development; GO:0009559,embryo sac central cell differentiation; GO:0009561,…
evm.TU.Chr1.1663	0.0746	1.6048	0.6167	0.5559	1.2279	Chr1	19311894	19313090	GO:0009506,plasmodesma; GO:0008284,positive regulation of cell population proliferation; GO:0008150,biological_process; GO:0008283,cell population proliferation; GO:0009987,cellular process; GO:0042127,regulation of cell population proliferation; GO:0048518,positive regulation of biological process; GO:0048522,positive regulation of cellular process; GO:0050789,regulation of biological process; G…
evm.TU.Chr1.1664	2.9415	0.6861	7.3112	0	7.4739	Chr1	19318364	19331387	GO:0102965,alcohol-forming fatty acyl-CoA reductase activity; GO:0080019,fatty-acyl-CoA reductase (alcohol-forming) activity; GO:0006629,lipid metabolic process; GO:0003674,molecular_function; GO:0003824,catalytic activity; GO:0016491,oxidoreductase activity; GO:0016620,oxidoreductase activity, acting on the aldehyde or oxo group of donors, NAD or NADP as acceptor; GO:0016903,oxidoreductase activ…
evm.TU.Chr1.1669	3.8233	3.9162	9.8762	94.6905	5.8682	Chr1	19381182	19381508	GO:0048046,apoplast; GO:0005179,hormone activity; GO:0019722,calcium-mediated signaling; GO:0007267,cell-cell signaling; GO:0003674,molecular_function; GO:0005102,signaling receptor binding; GO:0005488,binding; GO:0005515,protein binding; GO:0030545,receptor regulator activity; GO:0030546,signaling receptor activator activity; GO:0048018,receptor ligand activity; GO:0098772,molecular function reg…
evm.TU.Chr1.1670	0.1823	0.1648	3.0273	9.4181	21.3605	Chr1	19382097	19385875	GO:0008168,methyltransferase activity; GO:0032259,methylation; GO:0003674,molecular_function; GO:0003824,catalytic activity; GO:0016740,transferase activity; GO:0016741,transferase activity, transferring one-carbon groups; GO:0008150,biological_process; GO:0008152,metabolic process
evm.TU.Chr1.1672	1.0424	0.5326	7.3631	10.386	81.4356	Chr1	19396060	19397544	GO:0000139,Golgi membrane; GO:0016021,integral component of membrane; GO:0016020,membrane; GO:0009505,plant-type cell wall; GO:0016757,transferase activity, transferring glycosyl groups; GO:0006486,protein glycosylation; GO:0003674,molecular_function; GO:0003824,catalytic activity; GO:0016740,transferase activity; GO:0006464,cellular protein modification process; GO:0006807,nitrogen compound meta…
evm.TU.Chr1.1673	0.19	4.9552	0.8344	1.8879	89.5315	Chr1	19399213	19419714	GO:0005768,endosome; GO:0005794,Golgi apparatus; GO:0032580,Golgi cisterna membrane; GO:0000138,Golgi trans cisterna; GO:0030173,integral component of Golgi membrane; GO:0005802,trans-Golgi network; GO:0016757,transferase activity, transferring glycosyl groups; GO:0010256,endomembrane system organization; GO:0042353,fucose biosynthetic process; GO:0006486,protein glycosylation; GO:0009863,salicyl…
evm.TU.Chr1.1679	1.2252	1.5721	12.7576	10.3252	17.0412	Chr1	19452713	19455520	GO:0016021,integral component of membrane; GO:0071916,dipeptide transmembrane transporter activity; GO:0042937,tripeptide transmembrane transporter activity; GO:0003674,molecular_function; GO:0005215,transporter activity; GO:0008509,anion transmembrane transporter activity; GO:0015075,ion transmembrane transporter activity; GO:0022857,transmembrane transporter activity; GO:0035673,oligopeptide tr…
evm.TU.Chr1.168	23.4703	125.67	119.924	150.935	318.901	Chr1	1661588	1661899	GO:0009734,auxin-activated signaling pathway; GO:0040029,regulation of gene expression, epigenetic; GO:0009733,response to auxin; GO:0007154,cell communication; GO:0007165,signal transduction; GO:0008150,biological_process; GO:0009719,response to endogenous stimulus; GO:0009725,response to hormone; GO:0009755,hormone-mediated signaling pathway; GO:0009987,cellular process; GO:0010033,response to …
evm.TU.Chr1.1680	18.0142	8.8964	13.4765	26.5344	15.9488	Chr1	19459393	19462526	GO:0005737,cytoplasm; GO:0005634,nucleus; GO:0003700,DNA-binding transcription factor activity; GO:0000978,RNA polymerase II cis-regulatory region sequence-specific DNA binding; GO:0034605,cellular response to heat; GO:0006357,regulation of transcription by RNA polymerase II; GO:0003674,molecular_function; GO:0140110,transcription regulator activity; GO:0000976,transcription regulatory region seq…
evm.TU.Chr1.1686	33.2788	69.2071	261.976	1266.2	1284.2	Chr1	19522530	19524660	GO:0004013,adenosylhomocysteinase activity; GO:0006730,one-carbon metabolic process; GO:0003674,molecular_function; GO:0003824,catalytic activity; GO:0016787,hydrolase activity; GO:0016801,hydrolase activity, acting on ether bonds; GO:0016802,trialkylsulfonium hydrolase activity; GO:0008150,biological_process; GO:0008152,metabolic process; GO:0009987,cellular process; GO:0044237,cellular metaboli…
evm.TU.Chr1.1689	42.3173	45.9372	275.709	383.877	163.686	Chr1	19545732	19548144	GO:0005737,cytoplasm; GO:0005829,cytosol; GO:0005886,plasma membrane; GO:0009506,plasmodesma; GO:0004372,glycine hydroxymethyltransferase activity; GO:0030170,pyridoxal phosphate binding; GO:1901149,salicylic acid binding; GO:0070905,serine binding; GO:0008270,zinc ion binding; GO:0007623,circadian rhythm; GO:0046655,folic acid metabolic process; GO:0019264,glycine biosynthetic process from serin…
evm.TU.Chr1.1690	1.1075	2.5167	9.2366	23.2632	22.1654	Chr1	19549465	19564092	GO:0000781,chromosome, telomeric region; GO:0000794,condensed nuclear chromosome; GO:0005737,cytoplasm; GO:0030870,Mre11 complex; GO:0005634,nucleus; GO:0005524,ATP binding; GO:0016887,ATPase activity; GO:0140664,NA; GO:0003691,double-stranded telomeric DNA binding; GO:0051880,G-quadruplex DNA binding; GO:0046872,metal ion binding; GO:0043047,single-stranded telomeric DNA binding; GO:0070192,chro…
evm.TU.Chr1.1691	0.057	0.2405	1.5025	0	0	Chr1	19596504	19599473	GO:0016021,integral component of membrane; GO:0020037,heme binding; GO:0005506,iron ion binding; GO:0033771,licodione synthase activity; GO:0102469,naringenin 2-hydroxylase activity; GO:0016712,oxidoreductase activity, acting on paired donors, with incorporation or reduction of molecular oxygen, reduced flavin or flavoprotein as one donor, and incorporation of one atom of oxygen; GO:0009813,flavo…
evm.TU.Chr1.1694	4.8853	17.239	7.1485	20.9093	19.0197	Chr1	19646723	19656824	GO:0005737,cytoplasm; GO:0005634,nucleus; GO:0008408,3'-5' exonuclease activity; GO:0003677,DNA binding; GO:0046872,metal ion binding; GO:0003674,molecular_function; GO:0003824,catalytic activity; GO:0004518,nuclease activity; GO:0004527,exonuclease activity; GO:0016787,hydrolase activity; GO:0016788,hydrolase activity, acting on ester bonds; GO:0003676,nucleic acid binding; GO:0005488,binding; G…
evm.TU.Chr1.1696	655.923	263.033	560.015	340.493	98.3964	Chr1	19669028	19670422	GO:0005768,endosome; GO:0005794,Golgi apparatus; GO:0032580,Golgi cisterna membrane; GO:0000138,Golgi trans cisterna; GO:0016021,integral component of membrane; GO:0005802,trans-Golgi network; GO:0050378,UDP-glucuronate 4-epimerase activity; GO:0005975,carbohydrate metabolic process; GO:0050832,defense response to fungus; GO:0050829,defense response to Gram-negative bacterium; GO:0033481,galactur…
evm.TU.Chr1.1699	0	1.3688	0.0867	0	0	Chr1	19681873	19684368	GO:0016021,integral component of membrane; GO:0005886,plasma membrane; GO:0005358,high-affinity glucose:proton symporter activity; GO:0009737,response to abscisic acid; GO:0009651,response to salt stress; GO:0009414,response to water deprivation; GO:0003674,molecular_function; GO:0005215,transporter activity; GO:0005351,carbohydrate:proton symporter activity; GO:0005355,glucose transmembrane tran…
evm.TU.Chr1.1700	0.7752	2.681	10.4126	56.3391	96.8242	Chr1	19691572	19694851	GO:0005829,cytosol; GO:0005615,extracellular space; GO:0005739,mitochondrion; GO:0003690,double-stranded DNA binding; GO:0035198,miRNA binding; GO:0003723,RNA binding; GO:0003697,single-stranded DNA binding; GO:0003727,single-stranded RNA binding; GO:0035197,siRNA binding; GO:0006858,extracellular transport; GO:1990428,miRNA transport; GO:1900864,mitochondrial RNA modification; GO:0050688,regulat…
evm.TU.Chr1.1709	41.2289	12.8131	12.5042	24.7797	18.2135	Chr1	19776167	19782445	--
evm.TU.Chr1.1712	2.6015	1.1943	34.9678	2.3311	4.3891	Chr1	19797188	19799666	GO:0009535,chloroplast thylakoid membrane; GO:0016747,transferase activity, transferring acyl groups other than amino-acyl groups; GO:0071555,cell wall organization; GO:0009555,pollen development; GO:0042761,very long-chain fatty acid biosynthetic process; GO:0003674,molecular_function; GO:0003824,catalytic activity; GO:0016740,transferase activity; GO:0016746,transferase activity, transferring a…
evm.TU.Chr1.1714	100.284	62.8965	722.275	109.011	59.524	Chr1	19811550	19812824	GO:0009507,chloroplast; GO:0005634,nucleus; GO:0061077,chaperone-mediated protein folding; GO:1902395,regulation of 1-deoxy-D-xylulose-5-phosphate synthase activity; GO:0010322,regulation of isopentenyl diphosphate biosynthetic process, methylerythritol 4-phosphate pathway; GO:0006457,protein folding; GO:0008150,biological_process; GO:0009987,cellular process; GO:0050790,regulation of catalytic a…
evm.TU.Chr1.1716	42.8756	41.6578	0.1881	1.5961	0.0416	Chr1	19860673	19865647	GO:0005769,early endosome; GO:0016021,integral component of membrane; GO:0016020,membrane; GO:0005886,plasma membrane; GO:0015095,magnesium ion transmembrane transporter activity; GO:0015693,magnesium ion transport; GO:0003674,molecular_function; GO:0005215,transporter activity; GO:0008324,cation transmembrane transporter activity; GO:0015075,ion transmembrane transporter activity; GO:0015318,ino…
evm.TU.Chr1.1717	3.2404	3.8174	20.0893	18.7791	25.9618	Chr1	19867989	19869320	--
evm.TU.Chr1.1718	2.6664	1.3547	6.7856	15.4159	16.5649	Chr1	19873721	19878741	GO:0005737,cytoplasm; GO:0043531,ADP binding; GO:0005524,ATP binding; GO:0050135,NAD(P)+ nucleosidase activity; GO:0061809,NAD+ nucleotidase, cyclic ADP-ribose generating; GO:0050832,defense response to fungus; GO:0009626,plant-type hypersensitive response; GO:0007165,signal transduction; GO:0000166,nucleotide binding; GO:0003674,molecular_function; GO:0005488,binding; GO:0017076,purine nucleotid…
evm.TU.Chr1.1723	1.0933	0.2523	6.8208	3.2282	8.158	Chr1	19993759	20026674	GO:0043531,ADP binding; GO:0050135,NAD(P)+ nucleosidase activity; GO:0061809,NAD+ nucleotidase, cyclic ADP-ribose generating; GO:0006952,defense response; GO:0007165,signal transduction; GO:0000166,nucleotide binding; GO:0003674,molecular_function; GO:0005488,binding; GO:0017076,purine nucleotide binding; GO:0030554,adenyl nucleotide binding; GO:0032553,ribonucleotide binding; GO:0032555,purine r…
evm.TU.Chr1.1725	0.0071	0	0.0771	0.2709	0.1266	Chr1	20055202	20059990	GO:0043531,ADP binding; GO:0050135,NAD(P)+ nucleosidase activity; GO:0061809,NAD+ nucleotidase, cyclic ADP-ribose generating; GO:0006952,defense response; GO:0007165,signal transduction; GO:0000166,nucleotide binding; GO:0003674,molecular_function; GO:0005488,binding; GO:0017076,purine nucleotide binding; GO:0030554,adenyl nucleotide binding; GO:0032553,ribonucleotide binding; GO:0032555,purine r…
evm.TU.Chr1.1727	20.7665	11.7774	13.922	25.5501	21.9384	Chr1	20089109	20091750	GO:0005634,nucleus; GO:0006397,mRNA processing; GO:0006139,nucleobase-containing compound metabolic process; GO:0006396,RNA processing; GO:0006725,cellular aromatic compound metabolic process; GO:0006807,nitrogen compound metabolic process; GO:0008150,biological_process; GO:0008152,metabolic process; GO:0009987,cellular process; GO:0010467,gene expression; GO:0016070,RNA metabolic process; GO:001…
evm.TU.Chr1.1728	0.6101	2.8848	6.3207	11.2326	9.1609	Chr1	20093673	20097564	--
evm.TU.Chr1.1729	0.2703	0.0201	0	0.0627	0	Chr1	20099642	20104251	GO:0005737,cytoplasm; GO:0043531,ADP binding; GO:0005524,ATP binding; GO:0050135,NAD(P)+ nucleosidase activity; GO:0061809,NAD+ nucleotidase, cyclic ADP-ribose generating; GO:0050832,defense response to fungus; GO:0009626,plant-type hypersensitive response; GO:0007165,signal transduction; GO:0000166,nucleotide binding; GO:0003674,molecular_function; GO:0005488,binding; GO:0017076,purine nucleotid…
evm.TU.Chr1.173	1.0534	0.7739	84.8988	4.7814	13.7491	Chr1	1690413	1692507	GO:0016021,integral component of membrane; GO:0005575,cellular_component; GO:0016020,membrane; GO:0031224,intrinsic component of membrane; GO:0110165,cellular anatomical entity
evm.TU.Chr1.1731	0.9263	0.5364	0.73	2.0233	3.553	Chr1	20116924	20119221	--
evm.TU.Chr1.1732	35.1306	33.8191	12.677	29.5058	38.8661	Chr1	20119927	20122417	GO:0016746,transferase activity, transferring acyl groups; GO:0046872,metal ion binding; GO:0004839,ubiquitin activating enzyme activity; GO:0003674,molecular_function; GO:0003824,catalytic activity; GO:0016740,transferase activity; GO:0005488,binding; GO:0043167,ion binding; GO:0043169,cation binding; GO:0008641,ubiquitin-like modifier activating enzyme activity; GO:0016874,ligase activity; GO:0…
evm.TU.Chr1.1733	11.8167	7.2762	26.9302	84.7107	64.3037	Chr1	20126694	20140550	GO:0048046,apoplast; GO:0000325,plant-type vacuole; GO:0005773,vacuole; GO:0004565,beta-galactosidase activity; GO:0030246,carbohydrate binding; GO:0005975,carbohydrate metabolic process; GO:0003674,molecular_function; GO:0003824,catalytic activity; GO:0004553,hydrolase activity, hydrolyzing O-glycosyl compounds; GO:0015925,galactosidase activity; GO:0016787,hydrolase activity; GO:0016798,hydrola…
evm.TU.Chr1.1736	5.4392	0.376	1.4818	1.733	1.7189	Chr1	20163634	20165937	GO:0005739,mitochondrion; GO:0090617,mitochondrial mRNA 5'-end processing; GO:0080156,mitochondrial mRNA modification; GO:0000959,mitochondrial RNA metabolic process; GO:0000963,mitochondrial RNA processing; GO:0006139,nucleobase-containing compound metabolic process; GO:0006396,RNA processing; GO:0006397,mRNA processing; GO:0006725,cellular aromatic compound metabolic process; GO:0006807,nitroge…
evm.TU.Chr1.1737	2.9533	0.0989	1.9617	2.1576	2.6576	Chr1	20171933	20173837	GO:0005739,mitochondrion; GO:0005575,cellular_component; GO:0005622,intracellular anatomical structure; GO:0005737,cytoplasm; GO:0043226,organelle; GO:0043227,membrane-bounded organelle; GO:0043229,intracellular organelle; GO:0043231,intracellular membrane-bounded organelle; GO:0110165,cellular anatomical entity
evm.TU.Chr1.1739	0.0516	0.0163	0.14	0.9332	0	Chr1	20187278	20191617	GO:0016021,integral component of membrane; GO:0005575,cellular_component; GO:0016020,membrane; GO:0031224,intrinsic component of membrane; GO:0110165,cellular anatomical entity
evm.TU.Chr1.174	2.2171	4.4609	26.8704	5.0664	11.1666	Chr1	1693062	1698030	GO:0009543,chloroplast thylakoid lumen; GO:0005739,mitochondrion; GO:0009579,thylakoid; GO:0031977,thylakoid lumen; GO:0004175,endopeptidase activity; GO:0008233,peptidase activity; GO:0004252,serine-type endopeptidase activity; GO:0006508,proteolysis; GO:0003674,molecular_function; GO:0003824,catalytic activity; GO:0016787,hydrolase activity; GO:0140096,catalytic activity, acting on a protein; G…
evm.TU.Chr1.1740	5.3827	2.8556	11.8808	17.1761	26.4891	Chr1	20192910	20200484	GO:0004222,metalloendopeptidase activity; GO:0008168,methyltransferase activity; GO:0071704,organic substance metabolic process; GO:0003674,molecular_function; GO:0003824,catalytic activity; GO:0004175,endopeptidase activity; GO:0008233,peptidase activity; GO:0008237,metallopeptidase activity; GO:0016787,hydrolase activity; GO:0140096,catalytic activity, acting on a protein; GO:0016740,transferas…
evm.TU.Chr1.1742	0.511	9.9922	1.1664	1.4905	2.1918	Chr1	20219311	20225014	GO:0016157,sucrose synthase activity; GO:0046524,sucrose-phosphate synthase activity; GO:0005986,sucrose biosynthetic process; GO:0003674,molecular_function; GO:0003824,catalytic activity; GO:0008194,UDP-glycosyltransferase activity; GO:0016740,transferase activity; GO:0016757,transferase activity, transferring glycosyl groups; GO:0016758,transferase activity, transferring hexosyl groups; GO:0035…
evm.TU.Chr1.1743	2.5927	0.7729	9.759	15.6717	14.0281	Chr1	20230187	20235401	GO:0043531,ADP binding; GO:0005524,ATP binding; GO:0050832,defense response to fungus; GO:0000166,nucleotide binding; GO:0003674,molecular_function; GO:0005488,binding; GO:0017076,purine nucleotide binding; GO:0030554,adenyl nucleotide binding; GO:0032553,ribonucleotide binding; GO:0032555,purine ribonucleotide binding; GO:0032559,adenyl ribonucleotide binding; GO:0036094,small molecule binding; …
evm.TU.Chr1.1744	8.4322	5.2325	32.3741	41.2682	47.3684	Chr1	20248913	20254620	GO:0017101,aminoacyl-tRNA synthetase multienzyme complex; GO:0005829,cytosol; GO:0005524,ATP binding; GO:0004825,methionine-tRNA ligase activity; GO:0000049,tRNA binding; GO:0006431,methionyl-tRNA aminoacylation; GO:0009791,post-embryonic development; GO:0048608,reproductive structure development; GO:0000166,nucleotide binding; GO:0003674,molecular_function; GO:0005488,binding; GO:0017076,purine …
evm.TU.Chr1.1746	1.6898	4.386	27.8697	19.886	25.0196	Chr1	20264529	20268392	--
evm.TU.Chr1.1747	0.0644	0.4892	1.1983	2.6266	4.3302	Chr1	20269040	20271006	--
evm.TU.Chr1.1749	3.3717	1.811	2.9222	3.0585	3.1145	Chr1	20286044	20294186	GO:0005634,nucleus; GO:0009926,auxin polar transport; GO:0001708,cell fate specification; GO:0009793,embryo development ending in seed dormancy; GO:0010305,leaf vascular tissue pattern formation; GO:0048364,root development; GO:0019827,stem cell population maintenance; GO:0006810,transport; GO:0008150,biological_process; GO:0009914,hormone transport; GO:0010817,regulation of hormone levels; GO:00…
evm.TU.Chr1.175	122.635	40.6901	225.863	99.697	82.776	Chr1	1704378	1705871	GO:0110067,ammonium transmembrane transporter complex; GO:0005887,integral component of plasma membrane; GO:0005886,plasma membrane; GO:0009506,plasmodesma; GO:0008519,ammonium transmembrane transporter activity; GO:0043621,protein self-association; GO:0097272,ammonium homeostasis; GO:0072488,ammonium transmembrane transport; GO:0080181,lateral root branching; GO:0010311,lateral root formation; G…
evm.TU.Chr1.1750	11.1405	4.6151	8.2638	11.4511	11.4803	Chr1	20302850	20325145	GO:0005634,nucleus; GO:0009926,auxin polar transport; GO:0001708,cell fate specification; GO:0009793,embryo development ending in seed dormancy; GO:0010305,leaf vascular tissue pattern formation; GO:0048364,root development; GO:0019827,stem cell population maintenance; GO:0006810,transport; GO:0008150,biological_process; GO:0009914,hormone transport; GO:0010817,regulation of hormone levels; GO:00…
evm.TU.Chr1.1752	0.6913	4.6309	9.5802	40.1077	37.9832	Chr1	20349289	20352761	GO:0005737,cytoplasm; GO:0005829,cytosol; GO:0005634,nucleus; GO:0009524,phragmoplast; GO:0051301,cell division; GO:0009793,embryo development ending in seed dormancy; GO:0008150,biological_process; GO:0009987,cellular process; GO:0000003,reproduction; GO:0003006,developmental process involved in reproduction; GO:0007275,multicellular organism development; GO:0009790,embryo development; GO:000979…
evm.TU.Chr1.1754	0.6957	0.0927	0.454	2.6	3.4149	Chr1	20360989	20361801	GO:0031981,nuclear lumen; GO:0071008,U2-type post-mRNA release spliceosomal complex; GO:0003677,DNA binding; GO:1990446,U1 snRNP binding; GO:0000398,mRNA splicing, via spliceosome; GO:0042752,regulation of circadian rhythm; GO:0000390,spliceosomal complex disassembly; GO:0003674,molecular_function; GO:0003676,nucleic acid binding; GO:0005488,binding; GO:0097159,organic cyclic compound binding; GO…
evm.TU.Chr1.1759	1.2546	1.876	0.5303	3.2996	3.285	Chr1	20397153	20397935	GO:0031981,nuclear lumen; GO:0071008,U2-type post-mRNA release spliceosomal complex; GO:0003677,DNA binding; GO:1990446,U1 snRNP binding; GO:0000398,mRNA splicing, via spliceosome; GO:0042752,regulation of circadian rhythm; GO:0000390,spliceosomal complex disassembly; GO:0003674,molecular_function; GO:0003676,nucleic acid binding; GO:0005488,binding; GO:0097159,organic cyclic compound binding; GO…
evm.TU.Chr1.176	14.0696	9.3181	64.5785	19.9803	36.2559	Chr1	1714518	1717015	GO:0009507,chloroplast; GO:0005829,cytosol; GO:0005783,endoplasmic reticulum; GO:0046872,metal ion binding; GO:0016791,phosphatase activity; GO:0003674,molecular_function; GO:0005488,binding; GO:0043167,ion binding; GO:0043169,cation binding; GO:0003824,catalytic activity; GO:0016787,hydrolase activity; GO:0016788,hydrolase activity, acting on ester bonds; GO:0042578,phosphoric ester hydrolase ac…
evm.TU.Chr1.1762	0.0492	0.1765	0.7378	0.2806	0.1463	Chr1	20424937	20436477	GO:0043531,ADP binding; GO:0005524,ATP binding; GO:0050832,defense response to fungus; GO:0000166,nucleotide binding; GO:0003674,molecular_function; GO:0005488,binding; GO:0017076,purine nucleotide binding; GO:0030554,adenyl nucleotide binding; GO:0032553,ribonucleotide binding; GO:0032555,purine ribonucleotide binding; GO:0032559,adenyl ribonucleotide binding; GO:0036094,small molecule binding; …
evm.TU.Chr1.1764	1.0573	1.132	13.74	17.1126	11.2667	Chr1	20462880	20464156	GO:0016021,integral component of membrane; GO:0005524,ATP binding; GO:0008061,chitin binding; GO:0016787,hydrolase activity; GO:0004672,protein kinase activity; GO:0005975,carbohydrate metabolic process; GO:0006468,protein phosphorylation; GO:0000166,nucleotide binding; GO:0003674,molecular_function; GO:0005488,binding; GO:0017076,purine nucleotide binding; GO:0030554,adenyl nucleotide binding; G…
evm.TU.Chr1.1767	2.4806	6.2775	2.197	11.4173	2.9163	Chr1	20481347	20482622	--
evm.TU.Chr1.1769	0.2538	0.1968	2.7788	1.6687	0.9769	Chr1	20531683	20538192	GO:0043531,ADP binding; GO:0005524,ATP binding; GO:0050832,defense response to fungus; GO:0000166,nucleotide binding; GO:0003674,molecular_function; GO:0005488,binding; GO:0017076,purine nucleotide binding; GO:0030554,adenyl nucleotide binding; GO:0032553,ribonucleotide binding; GO:0032555,purine ribonucleotide binding; GO:0032559,adenyl ribonucleotide binding; GO:0036094,small molecule binding; …
evm.TU.Chr1.177	0.1163	0.3433	0.9612	1.2233	4.2529	Chr1	1719254	1721432	--
evm.TU.Chr1.1772	45.6341	12.5829	26.0307	49.2293	31.1588	Chr1	20568634	20574335	GO:0005634,nucleus; GO:0005777,peroxisome; GO:0005096,GTPase activator activity; GO:0006952,defense response; GO:0003674,molecular_function; GO:0008047,enzyme activator activity; GO:0030234,enzyme regulator activity; GO:0030695,GTPase regulator activity; GO:0060589,nucleoside-triphosphatase regulator activity; GO:0098772,molecular function regulator; GO:0006950,response to stress; GO:0008150,biol…
evm.TU.Chr1.1775	0.9238	0.2598	4.8788	16.333	1.0324	Chr1	20599430	20600490	GO:1905761,SCF ubiquitin ligase complex binding; GO:0050829,defense response to Gram-negative bacterium; GO:0003674,molecular_function; GO:0005488,binding; GO:0044877,protein-containing complex binding; GO:0006950,response to stress; GO:0006952,defense response; GO:0008150,biological_process; GO:0009605,response to external stimulus; GO:0009607,response to biotic stimulus; GO:0009617,response to …
evm.TU.Chr1.1782	2.0967	0.2616	1.2816	7.7281	0.8101	Chr1	20646888	20648958	GO:1905761,SCF ubiquitin ligase complex binding; GO:0050829,defense response to Gram-negative bacterium; GO:0003674,molecular_function; GO:0005488,binding; GO:0044877,protein-containing complex binding; GO:0006950,response to stress; GO:0006952,defense response; GO:0008150,biological_process; GO:0009605,response to external stimulus; GO:0009607,response to biotic stimulus; GO:0009617,response to …
evm.TU.Chr1.1790	1.5237	0.6113	0	3.0788	0.4587	Chr1	20740128	20741665	GO:0031981,nuclear lumen; GO:0071008,U2-type post-mRNA release spliceosomal complex; GO:0003677,DNA binding; GO:1990446,U1 snRNP binding; GO:0000398,mRNA splicing, via spliceosome; GO:0042752,regulation of circadian rhythm; GO:0000390,spliceosomal complex disassembly; GO:0003674,molecular_function; GO:0003676,nucleic acid binding; GO:0005488,binding; GO:0097159,organic cyclic compound binding; GO…
evm.TU.Chr1.1791	13.9851	5.3877	2.1191	24.0933	6.6975	Chr1	20744943	20745704	GO:0031981,nuclear lumen; GO:0071008,U2-type post-mRNA release spliceosomal complex; GO:0003677,DNA binding; GO:1990446,U1 snRNP binding; GO:0000398,mRNA splicing, via spliceosome; GO:0042752,regulation of circadian rhythm; GO:0000390,spliceosomal complex disassembly; GO:0003674,molecular_function; GO:0003676,nucleic acid binding; GO:0005488,binding; GO:0097159,organic cyclic compound binding; GO…
evm.TU.Chr1.1794	0	3.1047	0	0	0	Chr1	20782707	20784089	GO:0016021,integral component of membrane; GO:0016020,membrane; GO:0005886,plasma membrane; GO:0015171,amino acid transmembrane transporter activity; GO:0003333,amino acid transmembrane transport; GO:0003674,molecular_function; GO:0005215,transporter activity; GO:0005342,organic acid transmembrane transporter activity; GO:0008509,anion transmembrane transporter activity; GO:0015075,ion transmembr…
evm.TU.Chr1.1796	0.4181	0.4937	1.3392	10.4094	6.537	Chr1	20793667	20795303	GO:0005634,nucleus; GO:0019005,SCF ubiquitin ligase complex; GO:0010629,negative regulation of gene expression; GO:0010608,posttranscriptional regulation of gene expression; GO:0016567,protein ubiquitination; GO:0009737,response to abscisic acid; GO:0031146,SCF-dependent proteasomal ubiquitin-dependent protein catabolic process; GO:0006511,ubiquitin-dependent protein catabolic process; GO:0008150…
evm.TU.Chr1.1799	0.2528	0.8796	4.7997	6.2333	4.3342	Chr1	20846371	20846841	GO:0000785,chromatin; GO:0000118,histone deacetylase complex; GO:0016580,Sin3 complex; GO:0003714,transcription corepressor activity; GO:0016575,histone deacetylation; GO:0000122,negative regulation of transcription by RNA polymerase II; GO:0003674,molecular_function; GO:0003712,transcription coregulator activity; GO:0098772,molecular function regulator; GO:0140110,transcription regulator activit…
evm.TU.Chr1.18	0.057	0.0842	0.2062	0.0125	0.5866	Chr1	228858	234318	GO:0004190,aspartic-type endopeptidase activity; GO:0004519,endonuclease activity; GO:0003676,nucleic acid binding; GO:0003964,RNA-directed DNA polymerase activity; GO:0008270,zinc ion binding; GO:0015074,DNA integration; GO:0006508,proteolysis; GO:0003674,molecular_function; GO:0003824,catalytic activity; GO:0004175,endopeptidase activity; GO:0008233,peptidase activity; GO:0016787,hydrolase acti…
evm.TU.Chr1.1803	0.7043	0.2097	7.4807	4.9306	1.449	Chr1	20866216	20871015	GO:0016021,integral component of membrane; GO:0016020,membrane; GO:0015297,antiporter activity; GO:0022857,transmembrane transporter activity; GO:0042910,xenobiotic transmembrane transporter activity; GO:1990961,xenobiotic detoxification by transmembrane export across the plasma membrane; GO:0003674,molecular_function; GO:0005215,transporter activity; GO:0015291,secondary active transmembrane tra…
evm.TU.Chr1.1811	0.2544	0.8048	4.1404	5.6878	2.7916	Chr1	20955233	20956063	--
evm.TU.Chr1.1814	0.0212	0	0	4.6462	1.654	Chr1	21006582	21008648	GO:0016021,integral component of membrane; GO:0004650,polygalacturonase activity; GO:0005975,carbohydrate metabolic process; GO:0003674,molecular_function; GO:0003824,catalytic activity; GO:0004553,hydrolase activity, hydrolyzing O-glycosyl compounds; GO:0016787,hydrolase activity; GO:0016798,hydrolase activity, acting on glycosyl bonds; GO:0008150,biological_process; GO:0008152,metabolic process…
evm.TU.Chr1.1815	0.6566	0.8308	3.8447	9.4985	13.4091	Chr1	21010702	21012208	GO:0009507,chloroplast; GO:0015934,large ribosomal subunit; GO:0003735,structural constituent of ribosome; GO:0006412,translation; GO:0003674,molecular_function; GO:0005198,structural molecule activity; GO:0006518,peptide metabolic process; GO:0006807,nitrogen compound metabolic process; GO:0008150,biological_process; GO:0008152,metabolic process; GO:0009058,biosynthetic process; GO:0009059,macro…
evm.TU.Chr1.1816	6.8915	2.6023	2.7961	2.4199	7.3243	Chr1	21020511	21021546	GO:1905761,SCF ubiquitin ligase complex binding; GO:0050829,defense response to Gram-negative bacterium; GO:0003674,molecular_function; GO:0005488,binding; GO:0044877,protein-containing complex binding; GO:0006950,response to stress; GO:0006952,defense response; GO:0008150,biological_process; GO:0009605,response to external stimulus; GO:0009607,response to biotic stimulus; GO:0009617,response to …
evm.TU.Chr1.1817	0.0522	0.1226	0.0693	0.4706	0.092	Chr1	21030909	21042722	GO:0048046,apoplast; GO:0005773,vacuole; GO:0004565,beta-galactosidase activity; GO:0030246,carbohydrate binding; GO:0005975,carbohydrate metabolic process; GO:0003674,molecular_function; GO:0003824,catalytic activity; GO:0004553,hydrolase activity, hydrolyzing O-glycosyl compounds; GO:0015925,galactosidase activity; GO:0016787,hydrolase activity; GO:0016798,hydrolase activity, acting on glycosyl…
evm.TU.Chr1.1819	0.3216	0.465	0.712	13.7129	1.0711	Chr1	21046980	21052064	GO:0005789,endoplasmic reticulum membrane; GO:0016021,integral component of membrane; GO:0046923,ER retention sequence binding; GO:0006621,protein retention in ER lumen; GO:0015031,protein transport; GO:0016192,vesicle-mediated transport; GO:0003674,molecular_function; GO:0005048,signal sequence binding; GO:0005488,binding; GO:0033218,amide binding; GO:0042277,peptide binding; GO:0008104,protein …
evm.TU.Chr1.1820	0.2606	0	0.8367	0.9303	0.4596	Chr1	21059489	21064504	GO:0005576,extracellular region; GO:0008707,4-phytase activity; GO:0003993,acid phosphatase activity; GO:0046872,metal ion binding; GO:0009846,pollen germination; GO:0009845,seed germination; GO:0003674,molecular_function; GO:0003824,catalytic activity; GO:0016787,hydrolase activity; GO:0016788,hydrolase activity, acting on ester bonds; GO:0016791,phosphatase activity; GO:0042578,phosphoric ester…
evm.TU.Chr1.1830	1.3315	0.5741	0.7491	1.0247	1.8939	Chr1	21141052	21146222	GO:0005829,cytosol; GO:0005634,nucleus; GO:0000502,proteasome complex; GO:0004843,thiol-dependent ubiquitin-specific protease activity; GO:0004197,cysteine-type endopeptidase activity; GO:0008270,zinc ion binding; GO:0016579,protein deubiquitination; GO:0006511,ubiquitin-dependent protein catabolic process; GO:0003674,molecular_function; GO:0003824,catalytic activity; GO:0008233,peptidase activit…
evm.TU.Chr1.1840	0.6682	0.4086	0.9148	0.4833	1.0234	Chr1	21275430	21279320	GO:0016021,integral component of membrane; GO:0080115,myosin XI tail binding; GO:0003674,molecular_function; GO:0005488,binding; GO:0005515,protein binding; GO:0008092,cytoskeletal protein binding; GO:0017022,myosin binding; GO:0032029,myosin tail binding; GO:0032036,myosin heavy chain binding; GO:0005575,cellular_component; GO:0016020,membrane; GO:0031224,intrinsic component of membrane; GO:0110…
evm.TU.Chr1.1844	2.7425	0.3574	0.2189	2.492	2.0987	Chr1	21311501	21314029	GO:0005886,plasma membrane; GO:0005524,ATP binding; GO:0106310,protein serine kinase activity; GO:0004675,transmembrane receptor protein serine/threonine kinase activity; GO:0071395,cellular response to jasmonic acid stimulus; GO:0071446,cellular response to salicylic acid stimulus; GO:0042742,defense response to bacterium; GO:0002229,defense response to oomycetes; GO:0006468,protein phosphorylat…
evm.TU.Chr1.1845	0	0.0498	0.1831	1.8123	0.8101	Chr1	21314539	21316958	GO:0005509,calcium ion binding; GO:0003674,molecular_function; GO:0005488,binding; GO:0043167,ion binding; GO:0043169,cation binding; GO:0046872,metal ion binding
evm.TU.Chr1.1847	0.1096	0.1387	0.9771	3.965	1.0526	Chr1	21365227	21368932	GO:0005634,nucleus; GO:0003700,DNA-binding transcription factor activity; GO:0043565,sequence-specific DNA binding; GO:0000976,transcription regulatory region sequence-specific DNA binding; GO:0016036,cellular response to phosphate starvation; GO:0010628,positive regulation of gene expression; GO:0006355,regulation of transcription, DNA-templated; GO:0003674,molecular_function; GO:0140110,transcr…
evm.TU.Chr1.1848	0.0221	0	0.0685	0.4359	1.4246	Chr1	21387820	21397609	GO:0005739,mitochondrion; GO:0035243,protein-arginine omega-N symmetric methyltransferase activity; GO:0003674,molecular_function; GO:0003824,catalytic activity; GO:0008168,methyltransferase activity; GO:0008170,N-methyltransferase activity; GO:0008276,protein methyltransferase activity; GO:0008757,S-adenosylmethionine-dependent methyltransferase activity; GO:0016273,arginine N-methyltransferase …
evm.TU.Chr1.1855	0.5324	0.0612	9.8274	0.6365	1.0622	Chr1	21450067	21452483	GO:0048046,apoplast; GO:0005829,cytosol; GO:0005634,nucleus; GO:0000325,plant-type vacuole; GO:0000502,proteasome complex; GO:0005839,proteasome core complex; GO:0019774,proteasome core complex, beta-subunit complex; GO:0099503,secretory vesicle; GO:0005773,vacuole; GO:0010498,proteasomal protein catabolic process; GO:0006508,proteolysis; GO:0006807,nitrogen compound metabolic process; GO:0008150…
evm.TU.Chr1.1859	0.3076	0.3748	3.0722	1.4681	3.3906	Chr1	21481061	21483959	GO:0008483,transaminase activity; GO:0010073,meristem maintenance; GO:0003674,molecular_function; GO:0003824,catalytic activity; GO:0016740,transferase activity; GO:0016769,transferase activity, transferring nitrogenous groups; GO:0008150,biological_process; GO:0009888,tissue development; GO:0032501,multicellular organismal process; GO:0032502,developmental process; GO:0048507,meristem developmen…
evm.TU.Chr1.1860	0.6143	0.2366	1.9249	0.7903	1.3554	Chr1	21483970	21486821	GO:0030430,host cell cytoplasm; GO:0003676,nucleic acid binding; GO:0004523,RNA-DNA hybrid ribonuclease activity; GO:0015074,DNA integration; GO:0003674,molecular_function; GO:0005488,binding; GO:0097159,organic cyclic compound binding; GO:1901363,heterocyclic compound binding; GO:0003824,catalytic activity; GO:0004518,nuclease activity; GO:0004519,endonuclease activity; GO:0004521,endoribonuclea…
evm.TU.Chr1.1864	2.6805	1.428	1.239	99.749	7.8044	Chr1	21512330	21513347	GO:0031225,anchored component of membrane; GO:0005886,plasma membrane; GO:0005575,cellular_component; GO:0016020,membrane; GO:0031224,intrinsic component of membrane; GO:0110165,cellular anatomical entity; GO:0071944,cell periphery
evm.TU.Chr1.1865	5.1974	2.6903	8.6963	60.8148	10.2879	Chr1	21514709	21515390	GO:0031225,anchored component of membrane; GO:0005829,cytosol; GO:0005886,plasma membrane; GO:0008289,lipid binding; GO:0050832,defense response to fungus; GO:0006869,lipid transport; GO:0140426,PAMP-triggered immunity signalling pathway; GO:0002237,response to molecule of bacterial origin; GO:0002240,response to molecule of oomycetes origin; GO:0009624,response to nematode; GO:0003674,molecular_…
evm.TU.Chr1.1867	1.2204	0.3357	13.8161	26.0968	24.9624	Chr1	21523308	21523868	GO:0004145,diamine N-acetyltransferase activity; GO:0003674,molecular_function; GO:0003824,catalytic activity; GO:0008080,N-acetyltransferase activity; GO:0016407,acetyltransferase activity; GO:0016410,N-acyltransferase activity; GO:0016740,transferase activity; GO:0016746,transferase activity, transferring acyl groups; GO:0016747,transferase activity, transferring acyl groups other than amino-ac…
evm.TU.Chr1.1868	0.3859	3.8362	3.5029	17.0354	11.9459	Chr1	21527915	21528454	GO:0008999,ribosomal-protein-alanine N-acetyltransferase activity; GO:0003674,molecular_function; GO:0003824,catalytic activity; GO:0004596,peptide alpha-N-acetyltransferase activity; GO:0008080,N-acetyltransferase activity; GO:0016407,acetyltransferase activity; GO:0016410,N-acyltransferase activity; GO:0016740,transferase activity; GO:0016746,transferase activity, transferring acyl groups; GO:0…
evm.TU.Chr1.1869	0	2.1042	0.6014	2.1869	0.6843	Chr1	21530529	21531065	GO:0008080,N-acetyltransferase activity; GO:0003674,molecular_function; GO:0003824,catalytic activity; GO:0016407,acetyltransferase activity; GO:0016410,N-acyltransferase activity; GO:0016740,transferase activity; GO:0016746,transferase activity, transferring acyl groups; GO:0016747,transferase activity, transferring acyl groups other than amino-acyl groups
evm.TU.Chr1.1870	0	0	3.106	5.0779	5.028	Chr1	21531558	21532166	GO:0008080,N-acetyltransferase activity; GO:0003674,molecular_function; GO:0003824,catalytic activity; GO:0016407,acetyltransferase activity; GO:0016410,N-acyltransferase activity; GO:0016740,transferase activity; GO:0016746,transferase activity, transferring acyl groups; GO:0016747,transferase activity, transferring acyl groups other than amino-acyl groups
evm.TU.Chr1.1874	73.3909	17.0042	22.5014	144.906	134.994	Chr1	21603088	21604512	GO:0046872,metal ion binding; GO:0071456,cellular response to hypoxia; GO:0009749,response to glucose; GO:0042594,response to starvation; GO:0009744,response to sucrose; GO:0003674,molecular_function; GO:0005488,binding; GO:0043167,ion binding; GO:0043169,cation binding; GO:0001666,response to hypoxia; GO:0006950,response to stress; GO:0008150,biological_process; GO:0009628,response to abiotic st…
evm.TU.Chr1.1879	14.8661	5.5701	19.088	13.1173	11.4049	Chr1	21645487	21649493	GO:0009941,chloroplast envelope; GO:0031969,chloroplast membrane; GO:0016021,integral component of membrane; GO:0015231,5-formyltetrahydrofolate transmembrane transporter activity; GO:0008517,folic acid transmembrane transporter activity; GO:0015350,methotrexate transmembrane transporter activity; GO:0051958,methotrexate transport; GO:0003674,molecular_function; GO:0005215,transporter activity; G…
evm.TU.Chr1.188	0.0349	0.0995	0.7987	0.8385	1.0303	Chr1	1796127	1800548	GO:0032039,integrator complex; GO:0016180,snRNA processing; GO:0006139,nucleobase-containing compound metabolic process; GO:0006396,RNA processing; GO:0006725,cellular aromatic compound metabolic process; GO:0006807,nitrogen compound metabolic process; GO:0008150,biological_process; GO:0008152,metabolic process; GO:0009987,cellular process; GO:0010467,gene expression; GO:0016070,RNA metabolic pro…
evm.TU.Chr1.1881	112.05	10.7176	1.6254	4.2434	5.5322	Chr1	21686397	21686765	--
evm.TU.Chr1.1885	0	0	0.1174	1.3281	0	Chr1	21723170	21724568	GO:0005783,endoplasmic reticulum; GO:0016021,integral component of membrane; GO:0005575,cellular_component; GO:0005622,intracellular anatomical structure; GO:0005737,cytoplasm; GO:0012505,endomembrane system; GO:0043226,organelle; GO:0043227,membrane-bounded organelle; GO:0043229,intracellular organelle; GO:0043231,intracellular membrane-bounded organelle; GO:0110165,cellular anatomical entity; G…
evm.TU.Chr1.1886	0.3655	0.1028	2.3918	1.3707	10.3601	Chr1	21724953	21727309	GO:0008270,zinc ion binding; GO:0003674,molecular_function; GO:0005488,binding; GO:0043167,ion binding; GO:0043169,cation binding; GO:0046872,metal ion binding; GO:0046914,transition metal ion binding
evm.TU.Chr1.189	0.1844	0.0933	0.1715	165.894	0	Chr1	1808855	1810066	GO:0005634,nucleus; GO:0003700,DNA-binding transcription factor activity; GO:0043565,sequence-specific DNA binding; GO:1901002,positive regulation of response to salt stress; GO:1902584,positive regulation of response to water deprivation; GO:0045893,positive regulation of transcription, DNA-templated; GO:0006355,regulation of transcription, DNA-templated; GO:0009409,response to cold; GO:0003674,…
evm.TU.Chr1.1894	0	0	0	0	2.4473	Chr1	21779512	21780195	GO:0003676,nucleic acid binding; GO:0015074,DNA integration; GO:0003674,molecular_function; GO:0005488,binding; GO:0097159,organic cyclic compound binding; GO:1901363,heterocyclic compound binding; GO:0006139,nucleobase-containing compound metabolic process; GO:0006259,DNA metabolic process; GO:0006725,cellular aromatic compound metabolic process; GO:0006807,nitrogen compound metabolic process; G…
evm.TU.Chr1.1895	0	0	0	0	1.8885	Chr1	21780391	21784757	GO:0005739,mitochondrion; GO:0005575,cellular_component; GO:0005622,intracellular anatomical structure; GO:0005737,cytoplasm; GO:0043226,organelle; GO:0043227,membrane-bounded organelle; GO:0043229,intracellular organelle; GO:0043231,intracellular membrane-bounded organelle; GO:0110165,cellular anatomical entity
evm.TU.Chr1.19	0	0.2229	0.0303	0.1029	0.9395	Chr1	234929	236753	GO:0043245,extraorganismal space; GO:0045735,nutrient reservoir activity; GO:0034214,protein hexamerization; GO:0048316,seed development; GO:0003674,molecular_function; GO:0008150,biological_process; GO:0009987,cellular process; GO:0016043,cellular component organization; GO:0022607,cellular component assembly; GO:0043933,protein-containing complex subunit organization; GO:0044085,cellular compon…
evm.TU.Chr1.1902	383.181	128.06	61.1046	56.717	66.9575	Chr1	21825379	21826053	--
evm.TU.Chr1.1907	0.4314	309.87	0.3715	0.1891	0.3287	Chr1	21905408	21907164	GO:0006364,rRNA processing; GO:0006139,nucleobase-containing compound metabolic process; GO:0006396,RNA processing; GO:0006725,cellular aromatic compound metabolic process; GO:0006807,nitrogen compound metabolic process; GO:0008150,biological_process; GO:0008152,metabolic process; GO:0009987,cellular process; GO:0010467,gene expression; GO:0016070,RNA metabolic process; GO:0016072,rRNA metabolic …
evm.TU.Chr1.1909	1.6868	4.3942	1.2303	1.0439	2.1775	Chr1	21931612	21932548	--
evm.TU.Chr1.191	2.3135	1.7564	1.514	608	121.567	Chr1	1840840	1841873	GO:0016021,integral component of membrane; GO:0005575,cellular_component; GO:0016020,membrane; GO:0031224,intrinsic component of membrane; GO:0110165,cellular anatomical entity
evm.TU.Chr1.1912	5.1347	17.6471	61.6223	45.9887	228.217	Chr1	21949291	21951208	GO:0004462,lactoylglutathione lyase activity; GO:0003674,molecular_function; GO:0003824,catalytic activity; GO:0016829,lyase activity; GO:0016846,carbon-sulfur lyase activity
evm.TU.Chr1.1923	0	2.7835	0	0.0202	0.1477	Chr1	22052295	22054229	GO:0004190,aspartic-type endopeptidase activity; GO:0004519,endonuclease activity; GO:0046872,metal ion binding; GO:0003676,nucleic acid binding; GO:0003964,RNA-directed DNA polymerase activity; GO:0015074,DNA integration; GO:0006310,DNA recombination; GO:0006508,proteolysis; GO:0003674,molecular_function; GO:0003824,catalytic activity; GO:0004175,endopeptidase activity; GO:0008233,peptidase acti…
evm.TU.Chr1.1925	0.1886	0.2864	2.6313	4.7629	1.8629	Chr1	22057712	22059068	GO:0030246,carbohydrate binding; GO:0003674,molecular_function; GO:0005488,binding
evm.TU.Chr1.1926	0.902	1.1414	11.1237	7.633	6.9929	Chr1	22066094	22066941	GO:0005829,cytosol; GO:0016021,integral component of membrane; GO:0016020,membrane; GO:0000325,plant-type vacuole; GO:0005774,vacuolar membrane; GO:0008559,ABC-type xenobiotic transporter activity; GO:0005524,ATP binding; GO:0042626,ATPase-coupled transmembrane transporter activity; GO:0055085,transmembrane transport; GO:0003674,molecular_function; GO:0003824,catalytic activity; GO:0005215,transp…
evm.TU.Chr1.1927	0.1261	0.4788	11.7947	15.3705	3.4023	Chr1	22074845	22075699	GO:0030246,carbohydrate binding; GO:0003674,molecular_function; GO:0005488,binding
evm.TU.Chr1.1928	0.0397	0	0	3.1316	0	Chr1	22082522	22083541	GO:0030246,carbohydrate binding; GO:0003674,molecular_function; GO:0005488,binding
evm.TU.Chr1.1934	12.6856	9.3765	28.032	80.4375	15.5042	Chr1	22176987	22180384	GO:0009507,chloroplast; GO:0009941,chloroplast envelope; GO:0009534,chloroplast thylakoid; GO:0009535,chloroplast thylakoid membrane; GO:0005634,nucleus; GO:0005575,cellular_component; GO:0005622,intracellular anatomical structure; GO:0005737,cytoplasm; GO:0009536,plastid; GO:0043226,organelle; GO:0043227,membrane-bounded organelle; GO:0043229,intracellular organelle; GO:0043231,intracellular mem…
evm.TU.Chr1.1937	0	0.43	1.58	2.4131	3.5421	Chr1	22203638	22204075	GO:0005737,cytoplasm; GO:0005634,nucleus; GO:0016272,prefoldin complex; GO:0044183,protein folding chaperone; GO:0051082,unfolded protein binding; GO:0071370,cellular response to gibberellin stimulus; GO:0043622,cortical microtubule organization; GO:0006397,mRNA processing; GO:0006457,protein folding; GO:0009409,response to cold; GO:0003674,molecular_function; GO:0005488,binding; GO:0005515,prote…
evm.TU.Chr1.1940	1.0957	1.7716	333.897	4.1226	9.8104	Chr1	22240739	22244333	GO:0005737,cytoplasm; GO:0047458,beta-pyrazolylalanine synthase activity; GO:0004124,cysteine synthase activity; GO:0050461,L-mimosine synthase activity; GO:0050234,pyrazolylalanine synthase activity; GO:0006535,cysteine biosynthetic process from serine; GO:0003674,molecular_function; GO:0003824,catalytic activity; GO:0016740,transferase activity; GO:0016765,transferase activity, transferring alk…
evm.TU.Chr1.1941	2.8913	23.5301	154.703	1.5554	15.7723	Chr1	22250778	22251230	GO:0009507,chloroplast; GO:0051537,2 iron, 2 sulfur cluster binding; GO:0009055,electron transfer activity; GO:0046872,metal ion binding; GO:0009644,response to high light intensity; GO:0003674,molecular_function; GO:0005488,binding; GO:0051536,iron-sulfur cluster binding; GO:0051540,metal cluster binding; GO:0003824,catalytic activity; GO:0016491,oxidoreductase activity; GO:0043167,ion binding; …
evm.TU.Chr1.1942	0.1761	0.3343	3.5489	2.2777	8.697	Chr1	22252155	22253168	GO:0005737,cytoplasm; GO:0005840,ribosome; GO:0003735,structural constituent of ribosome; GO:0006412,translation; GO:0003674,molecular_function; GO:0005198,structural molecule activity; GO:0006518,peptide metabolic process; GO:0006807,nitrogen compound metabolic process; GO:0008150,biological_process; GO:0008152,metabolic process; GO:0009058,biosynthetic process; GO:0009059,macromolecule biosynth…
evm.TU.Chr1.1943	42.1442	24.7599	107.222	402.317	155.368	Chr1	22254417	22257669	GO:0030154,cell differentiation; GO:0009908,flower development; GO:0008150,biological_process; GO:0009987,cellular process; GO:0032502,developmental process; GO:0048869,cellular developmental process; GO:0000003,reproduction; GO:0003006,developmental process involved in reproduction; GO:0007275,multicellular organism development; GO:0009791,post-embryonic development; GO:0022414,reproductive proc…
evm.TU.Chr1.1945	46.3045	34.7107	244.149	490.807	763.719	Chr1	22270990	22272734	GO:0005829,cytosol; GO:0022626,cytosolic ribosome; GO:0022627,cytosolic small ribosomal subunit; GO:0005730,nucleolus; GO:0005634,nucleus; GO:0009505,plant-type cell wall; GO:0000325,plant-type vacuole; GO:0005886,plasma membrane; GO:0009506,plasmodesma; GO:0015935,small ribosomal subunit; GO:0003729,mRNA binding; GO:0019843,rRNA binding; GO:0003735,structural constituent of ribosome; GO:0006413,…
evm.TU.Chr1.1946	0.4748	0.2403	45.2531	3.3714	10.8093	Chr1	22276137	22276964	GO:0009507,chloroplast; GO:0009543,chloroplast thylakoid lumen; GO:0005829,cytosol; GO:0009523,photosystem II; GO:0010207,photosystem II assembly; GO:0010206,photosystem II repair; GO:0006091,generation of precursor metabolites and energy; GO:0008150,biological_process; GO:0008152,metabolic process; GO:0009987,cellular process; GO:0015979,photosynthesis; GO:0016043,cellular component organization…
evm.TU.Chr1.1947	6.7947	10.6444	91.2691	40.2325	101.182	Chr1	22277452	22279946	GO:0009507,chloroplast; GO:0004424,imidazoleglycerol-phosphate dehydratase activity; GO:0046872,metal ion binding; GO:0000105,histidine biosynthetic process; GO:0003674,molecular_function; GO:0003824,catalytic activity; GO:0016829,lyase activity; GO:0016835,carbon-oxygen lyase activity; GO:0016836,hydro-lyase activity; GO:0005488,binding; GO:0043167,ion binding; GO:0043169,cation binding; GO:0006…
evm.TU.Chr1.1953	84.5701	13.7865	16.0282	13.0128	14.8144	Chr1	22344151	22346997	GO:0005737,cytoplasm; GO:0005524,ATP binding; GO:0004672,protein kinase activity; GO:0106310,protein serine kinase activity; GO:0004674,protein serine/threonine kinase activity; GO:0007623,circadian rhythm; GO:0035556,intracellular signal transduction; GO:0006468,protein phosphorylation; GO:0000166,nucleotide binding; GO:0003674,molecular_function; GO:0005488,binding; GO:0017076,purine nucleotide…
evm.TU.Chr1.1955	111.74	46.0347	18.8464	33.6017	18.9462	Chr1	22379051	22382966	GO:0046872,metal ion binding; GO:0106411,NA; GO:0003674,molecular_function; GO:0005488,binding; GO:0043167,ion binding; GO:0043169,cation binding
evm.TU.Chr1.1956	0	0.1846	2.2616	81.9362	0	Chr1	22385574	22386347	--
evm.TU.Chr1.1958	0.8876	0.6623	17.8125	10.8637	12.9538	Chr1	22417435	22420635	GO:0016020,membrane; GO:0005575,cellular_component; GO:0110165,cellular anatomical entity
evm.TU.Chr1.1961	0.1908	0.439	1.7207	52.7638	3.4737	Chr1	22451033	22452748	GO:0005737,cytoplasm; GO:0005524,ATP binding; GO:0016887,ATPase activity; GO:0140662,NA; GO:0031072,heat shock protein binding; GO:0051787,misfolded protein binding; GO:0044183,protein folding chaperone; GO:0051082,unfolded protein binding; GO:0034620,cellular response to unfolded protein; GO:0051085,chaperone cofactor-dependent protein refolding; GO:0042026,protein refolding; GO:0009408,response…
evm.TU.Chr1.1962	0.1378	0.0387	0.0712	1.2686	0	Chr1	22455912	22460648	GO:0005576,extracellular region; GO:0052595,aliphatic-amine oxidase activity; GO:0052594,aminoacetone:oxygen oxidoreductase(deaminating) activity; GO:0005507,copper ion binding; GO:0052596,phenethylamine:oxygen oxidoreductase (deaminating) activity; GO:0008131,primary amine oxidase activity; GO:0048038,quinone binding; GO:0052593,tryptamine:oxygen oxidoreductase (deaminating) activity; GO:0009308…
evm.TU.Chr1.1964	1.2275	0.037	0.4983	0	0	Chr1	22501010	22503631	GO:0005634,nucleus; GO:0052595,aliphatic-amine oxidase activity; GO:0052594,aminoacetone:oxygen oxidoreductase(deaminating) activity; GO:0005507,copper ion binding; GO:0052596,phenethylamine:oxygen oxidoreductase (deaminating) activity; GO:0008131,primary amine oxidase activity; GO:0048038,quinone binding; GO:0052593,tryptamine:oxygen oxidoreductase (deaminating) activity; GO:0009308,amine metabo…
evm.TU.Chr1.1967	7.292	0.5177	1.291	5.0541	0.3006	Chr1	22542381	22545762	GO:0005634,nucleus; GO:0052595,aliphatic-amine oxidase activity; GO:0052594,aminoacetone:oxygen oxidoreductase(deaminating) activity; GO:0005507,copper ion binding; GO:0052596,phenethylamine:oxygen oxidoreductase (deaminating) activity; GO:0008131,primary amine oxidase activity; GO:0048038,quinone binding; GO:0052593,tryptamine:oxygen oxidoreductase (deaminating) activity; GO:0009308,amine metabo…
evm.TU.Chr1.1968	2.1321	1.7639	2.2242	8.4114	20.5264	Chr1	22548891	22551282	GO:0000177,cytoplasmic exosome (RNase complex); GO:0000176,nuclear exosome (RNase complex); GO:0005730,nucleolus; GO:0003723,RNA binding; GO:0071028,nuclear mRNA surveillance; GO:0034427,nuclear-transcribed mRNA catabolic process, exonucleolytic, 3'-5'; GO:0071051,polyadenylation-dependent snoRNA 3'-end processing; GO:0016075,rRNA catabolic process; GO:0006364,rRNA processing; GO:0034475,U4 snRNA…
evm.TU.Chr1.1969	8.0757	2.1971	0.5126	3.4433	0	Chr1	22566184	22568591	GO:0005737,cytoplasm; GO:0016768,spermine synthase activity; GO:0010487,thermospermine synthase activity; GO:0009926,auxin polar transport; GO:0010087,phloem or xylem histogenesis; GO:0006596,polyamine biosynthetic process; GO:0048759,xylem vessel member cell differentiation; GO:0003674,molecular_function; GO:0003824,catalytic activity; GO:0016740,transferase activity; GO:0016765,transferase acti…
evm.TU.Chr1.197	9.3149	13.9215	30.025	38.6126	86.0068	Chr1	1876041	1878862	--
evm.TU.Chr1.1970	1.3856	0.3023	88.9643	17.0697	2.1845	Chr1	22598502	22602121	GO:0016021,integral component of membrane; GO:0097708,intracellular vesicle; GO:0005886,plasma membrane; GO:0022857,transmembrane transporter activity; GO:0010336,gibberellic acid homeostasis; GO:0042128,nitrate assimilation; GO:0003674,molecular_function; GO:0005215,transporter activity; GO:0008150,biological_process; GO:0042592,homeostatic process; GO:0048878,chemical homeostasis; GO:0055088,li…
evm.TU.Chr1.1974	1036.98	408.665	5.4883	30.4139	20.0344	Chr1	22620491	22622493	GO:0033883,pyridoxal phosphatase activity; GO:0003674,molecular_function; GO:0003824,catalytic activity; GO:0016787,hydrolase activity; GO:0016788,hydrolase activity, acting on ester bonds; GO:0016791,phosphatase activity; GO:0042578,phosphoric ester hydrolase activity
evm.TU.Chr1.1977	335.194	34.3127	3782.86	2.407	406.362	Chr1	22640396	22641013	GO:0009535,chloroplast thylakoid membrane; GO:0009538,photosystem I reaction center; GO:0015979,photosynthesis; GO:0008150,biological_process; GO:0008152,metabolic process; GO:0009987,cellular process; GO:0044237,cellular metabolic process; GO:0005575,cellular_component; GO:0005622,intracellular anatomical structure; GO:0005737,cytoplasm; GO:0009507,chloroplast; GO:0009534,chloroplast thylakoid; …
evm.TU.Chr1.198	0.3277	0.4607	47.039	8.2121	13.1098	Chr1	1880479	1885196	GO:0009507,chloroplast; GO:0030956,glutamyl-tRNA(Gln) amidotransferase complex; GO:0005739,mitochondrion; GO:0005524,ATP binding; GO:0050567,glutaminyl-tRNA synthase (glutamine-hydrolyzing) activity; GO:0070681,glutaminyl-tRNAGln biosynthesis via transamidation; GO:0032543,mitochondrial translation; GO:0000166,nucleotide binding; GO:0003674,molecular_function; GO:0005488,binding; GO:0017076,purin…
evm.TU.Chr1.1981	7.3048	12.3143	29.3877	13.7398	23.8584	Chr1	22671796	22675971	GO:1990136,linoleate 9S-lipoxygenase activity; GO:0046872,metal ion binding; GO:0016702,oxidoreductase activity, acting on single donors with incorporation of molecular oxygen, incorporation of two atoms of oxygen; GO:0006952,defense response; GO:0006633,fatty acid biosynthetic process; GO:0010311,lateral root formation; GO:0034440,lipid oxidation; GO:1900366,negative regulation of defense respon…
evm.TU.Chr1.1985	126.193	42.0977	33.9279	34.3216	44.8589	Chr1	22715566	22719337	GO:0012505,endomembrane system; GO:0005783,endoplasmic reticulum; GO:0005789,endoplasmic reticulum membrane; GO:0016021,integral component of membrane; GO:0016020,membrane; GO:0010256,endomembrane system organization; GO:0016192,vesicle-mediated transport; GO:0008150,biological_process; GO:0009987,cellular process; GO:0016043,cellular component organization; GO:0071840,cellular component organiza…
evm.TU.Chr1.1986	75.9425	23.9055	52.4402	64.5142	94.7031	Chr1	22742161	22750515	GO:0005634,nucleus; GO:0042752,regulation of circadian rhythm; GO:0048511,rhythmic process; GO:0007623,circadian rhythm; GO:0008150,biological_process; GO:0050789,regulation of biological process; GO:0065007,biological regulation; GO:0005575,cellular_component; GO:0005622,intracellular anatomical structure; GO:0043226,organelle; GO:0043227,membrane-bounded organelle; GO:0043229,intracellular orga…
evm.TU.Chr1.1988	0.4807	21.4845	1.4902	21.6714	0.2901	Chr1	22787895	22790386	GO:0016021,integral component of membrane; GO:0005886,plasma membrane; GO:0009506,plasmodesma; GO:0009536,plastid; GO:0009679,hexose:proton symporter activity; GO:0005358,high-affinity glucose:proton symporter activity; GO:0015145,monosaccharide transmembrane transporter activity; GO:0015749,monosaccharide transmembrane transport; GO:0009737,response to abscisic acid; GO:0009651,response to salt …
evm.TU.Chr1.1989	0	1.7794	0	0	0	Chr1	22805964	22808353	GO:0016021,integral component of membrane; GO:0005886,plasma membrane; GO:0009506,plasmodesma; GO:0009536,plastid; GO:0009679,hexose:proton symporter activity; GO:0005358,high-affinity glucose:proton symporter activity; GO:0015145,monosaccharide transmembrane transporter activity; GO:0015749,monosaccharide transmembrane transport; GO:0009737,response to abscisic acid; GO:0009651,response to salt …
evm.TU.Chr1.1990	0.0586	54.5942	0.0303	0.0771	0.0804	Chr1	22812175	22814298	GO:0016021,integral component of membrane; GO:0005886,plasma membrane; GO:0005358,high-affinity glucose:proton symporter activity; GO:0009737,response to abscisic acid; GO:0009651,response to salt stress; GO:0009414,response to water deprivation; GO:0003674,molecular_function; GO:0005215,transporter activity; GO:0005351,carbohydrate:proton symporter activity; GO:0005355,glucose transmembrane tran…
evm.TU.Chr1.1993	0.058	65.1241	0.0899	0	0.0796	Chr1	22848706	22850650	GO:0016021,integral component of membrane; GO:0005886,plasma membrane; GO:0005358,high-affinity glucose:proton symporter activity; GO:0009737,response to abscisic acid; GO:0009651,response to salt stress; GO:0009414,response to water deprivation; GO:0003674,molecular_function; GO:0005215,transporter activity; GO:0005351,carbohydrate:proton symporter activity; GO:0005355,glucose transmembrane tran…
evm.TU.Chr1.1995	9.3022	9.192	54.1	80.1543	89.7968	Chr1	22870387	22870722	GO:0005829,cytosol; GO:0022625,cytosolic large ribosomal subunit; GO:0022626,cytosolic ribosome; GO:0000325,plant-type vacuole; GO:0003735,structural constituent of ribosome; GO:0002181,cytoplasmic translation; GO:0003674,molecular_function; GO:0005198,structural molecule activity; GO:0006412,translation; GO:0006518,peptide metabolic process; GO:0006807,nitrogen compound metabolic process; GO:000…
evm.TU.Chr1.1996	3.9495	615.265	0.8443	0.4861	0.2402	Chr1	22876205	22878220	GO:0016021,integral component of membrane; GO:0005886,plasma membrane; GO:0005358,high-affinity glucose:proton symporter activity; GO:0009737,response to abscisic acid; GO:0009651,response to salt stress; GO:0009414,response to water deprivation; GO:0003674,molecular_function; GO:0005215,transporter activity; GO:0005351,carbohydrate:proton symporter activity; GO:0005355,glucose transmembrane tran…
evm.TU.Chr1.1998	6.927	63.7222	18.7156	14.9933	42.959	Chr1	22908889	22913396	GO:0016021,integral component of membrane; GO:0005886,plasma membrane; GO:0009506,plasmodesma; GO:0009536,plastid; GO:0009679,hexose:proton symporter activity; GO:0005358,high-affinity glucose:proton symporter activity; GO:0015145,monosaccharide transmembrane transporter activity; GO:0015749,monosaccharide transmembrane transport; GO:0009737,response to abscisic acid; GO:0009651,response to salt …
evm.TU.Chr1.1999	0.1096	0	1.0196	12.3996	0.1504	Chr1	22921950	22923409	GO:0009055,electron transfer activity; GO:0046872,metal ion binding; GO:0003674,molecular_function; GO:0003824,catalytic activity; GO:0016491,oxidoreductase activity; GO:0005488,binding; GO:0043167,ion binding; GO:0043169,cation binding
evm.TU.Chr1.20	0.0345	0.0654	0.1068	0.8608	1.4058	Chr1	241961	245817	GO:0003676,nucleic acid binding; GO:0008270,zinc ion binding; GO:0003674,molecular_function; GO:0005488,binding; GO:0097159,organic cyclic compound binding; GO:1901363,heterocyclic compound binding; GO:0043167,ion binding; GO:0043169,cation binding; GO:0046872,metal ion binding; GO:0046914,transition metal ion binding
evm.TU.Chr1.200	2.268	1030.04	1.0985	1.1806	1.0369	Chr1	1907647	1908667	--
evm.TU.Chr1.2001	16.8706	17.1563	10.0717	23.8618	17.6543	Chr1	22945090	22951976	GO:0034707,chloride channel complex; GO:0043231,intracellular membrane-bounded organelle; GO:0005802,trans-Golgi network; GO:0015108,chloride transmembrane transporter activity; GO:0005247,voltage-gated chloride channel activity; GO:0045824,negative regulation of innate immune response; GO:0034765,regulation of ion transmembrane transport; GO:0009826,unidimensional cell growth; GO:0003674,molecul…
evm.TU.Chr1.2004	329.181	37.8274	22.5923	21.741	14.0009	Chr1	22958108	22967858	GO:0005829,cytosol; GO:0005783,endoplasmic reticulum; GO:0046861,glyoxysomal membrane; GO:0016020,membrane; GO:0005777,peroxisome; GO:0005524,ATP binding; GO:0004467,long-chain fatty acid-CoA ligase activity; GO:0006631,fatty acid metabolic process; GO:0010193,response to ozone; GO:0000166,nucleotide binding; GO:0003674,molecular_function; GO:0005488,binding; GO:0017076,purine nucleotide binding;…
evm.TU.Chr1.2005	55.2893	27.5483	30.0712	55.6868	58.902	Chr1	22976194	22982182	GO:0008024,cyclin/CDK positive transcription elongation factor complex; GO:0005634,nucleus; GO:0061575,cyclin-dependent protein serine/threonine kinase activator activity; GO:0016538,cyclin-dependent protein serine/threonine kinase regulator activity; GO:0007049,cell cycle; GO:0051301,cell division; GO:0032786,positive regulation of DNA-templated transcription, elongation; GO:0006357,regulation o…
evm.TU.Chr1.2007	89.6895	24.4085	4.2098	0.9112	27.4086	Chr1	23011234	23012307	GO:0005829,cytosol; GO:0005886,plasma membrane; GO:0009536,plastid; GO:0019210,kinase inhibitor activity; GO:0009742,brassinosteroid mediated signaling pathway; GO:0006629,lipid metabolic process; GO:0009741,response to brassinosteroid; GO:0003674,molecular_function; GO:0004857,enzyme inhibitor activity; GO:0019207,kinase regulator activity; GO:0030234,enzyme regulator activity; GO:0098772,molecu…
evm.TU.Chr1.201	0.1308	0.1103	4.0136	3.0729	3.7312	Chr1	1909711	1920767	GO:0009507,chloroplast; GO:0005739,mitochondrion; GO:0005634,nucleus; GO:0009536,plastid; GO:0042651,thylakoid membrane; GO:0005524,ATP binding; GO:0140664,NA; GO:0003677,DNA binding; GO:0003690,double-stranded DNA binding; GO:0030983,mismatched DNA binding; GO:0006298,mismatch repair; GO:0032042,mitochondrial DNA metabolic process; GO:0043504,mitochondrial DNA repair; GO:0000002,mitochondrial ge…
evm.TU.Chr1.2010	43.1996	4.1188	6.3521	23.8533	10.2204	Chr1	23030088	23033546	GO:0016021,integral component of membrane; GO:0005524,ATP binding; GO:0106310,protein serine kinase activity; GO:0004674,protein serine/threonine kinase activity; GO:0006468,protein phosphorylation; GO:0000166,nucleotide binding; GO:0003674,molecular_function; GO:0005488,binding; GO:0017076,purine nucleotide binding; GO:0030554,adenyl nucleotide binding; GO:0032553,ribonucleotide binding; GO:0032…
evm.TU.Chr1.2011	12.9959	28.253	24.0795	33.2392	32.7431	Chr1	23041466	23047121	GO:0005634,nucleus; GO:0005886,plasma membrane; GO:0010187,negative regulation of seed germination; GO:0016567,protein ubiquitination; GO:0009737,response to abscisic acid; GO:0009651,response to salt stress; GO:0007275,multicellular organism development; GO:0008150,biological_process; GO:0009791,post-embryonic development; GO:0009845,seed germination; GO:0010029,regulation of seed germination; G…
evm.TU.Chr1.2012	0.1677	0.2893	6.4491	75.0432	1.6306	Chr1	23048592	23050544	GO:0033987,2-hydroxyisoflavanone dehydratase activity; GO:0052689,carboxylic ester hydrolase activity; GO:0080030,methyl indole-3-acetate esterase activity; GO:0009813,flavonoid biosynthetic process; GO:0009717,isoflavonoid biosynthetic process; GO:0046287,isoflavonoid metabolic process; GO:0003674,molecular_function; GO:0003824,catalytic activity; GO:0016829,lyase activity; GO:0016835,carbon-oxy…
evm.TU.Chr1.2013	1.6537	14.2353	1.9418	86.0336	7.1827	Chr1	23063427	23064679	GO:0033987,2-hydroxyisoflavanone dehydratase activity; GO:0052689,carboxylic ester hydrolase activity; GO:0080030,methyl indole-3-acetate esterase activity; GO:0009813,flavonoid biosynthetic process; GO:0009717,isoflavonoid biosynthetic process; GO:0046287,isoflavonoid metabolic process; GO:0003674,molecular_function; GO:0003824,catalytic activity; GO:0016829,lyase activity; GO:0016835,carbon-oxy…
evm.TU.Chr1.2014	4.1827	1.0817	51.2938	20.4759	8.4168	Chr1	23066641	23067615	GO:0033987,2-hydroxyisoflavanone dehydratase activity; GO:0052689,carboxylic ester hydrolase activity; GO:0080030,methyl indole-3-acetate esterase activity; GO:0009813,flavonoid biosynthetic process; GO:0009717,isoflavonoid biosynthetic process; GO:0046287,isoflavonoid metabolic process; GO:0003674,molecular_function; GO:0003824,catalytic activity; GO:0016829,lyase activity; GO:0016835,carbon-oxy…
evm.TU.Chr1.2016	0.2633	0.1666	1.5583	1.212	0.1477	Chr1	23097088	23100830	GO:0016021,integral component of membrane; GO:0005886,plasma membrane; GO:0005524,ATP binding; GO:0005516,calmodulin binding; GO:0030246,carbohydrate binding; GO:0038187,pattern recognition receptor activity; GO:0004672,protein kinase activity; GO:0106310,protein serine kinase activity; GO:0004674,protein serine/threonine kinase activity; GO:0004712,protein serine/threonine/tyrosine kinase activi…
evm.TU.Chr1.2017	0.0115	0	0.0535	0.6048	0	Chr1	23125102	23128897	GO:0016021,integral component of membrane; GO:0005886,plasma membrane; GO:0005524,ATP binding; GO:0005516,calmodulin binding; GO:0030246,carbohydrate binding; GO:0106310,protein serine kinase activity; GO:0004674,protein serine/threonine kinase activity; GO:0031625,ubiquitin protein ligase binding; GO:0045087,innate immune response; GO:0006468,protein phosphorylation; GO:0048544,recognition of po…
evm.TU.Chr1.2018	0.0653	0.5782	1.3153	9.1854	1.7907	Chr1	23131363	23132876	--
evm.TU.Chr1.2020	0.5808	0.6431	8.1394	7.6381	24.9282	Chr1	23144410	23145639	GO:0033987,2-hydroxyisoflavanone dehydratase activity; GO:0052689,carboxylic ester hydrolase activity; GO:0080030,methyl indole-3-acetate esterase activity; GO:0009813,flavonoid biosynthetic process; GO:0009717,isoflavonoid biosynthetic process; GO:0046287,isoflavonoid metabolic process; GO:0003674,molecular_function; GO:0003824,catalytic activity; GO:0016829,lyase activity; GO:0016835,carbon-oxy…
evm.TU.Chr1.2023	1.21	0.0766	0	0.0398	0.1245	Chr1	23155168	23156151	GO:0033987,2-hydroxyisoflavanone dehydratase activity; GO:0052689,carboxylic ester hydrolase activity; GO:0080030,methyl indole-3-acetate esterase activity; GO:0009813,flavonoid biosynthetic process; GO:0009717,isoflavonoid biosynthetic process; GO:0046287,isoflavonoid metabolic process; GO:0003674,molecular_function; GO:0003824,catalytic activity; GO:0016829,lyase activity; GO:0016835,carbon-oxy…
evm.TU.Chr1.2033	19.0859	34.7841	17.1136	15.3187	20.8042	Chr1	23273594	23280225	GO:0005634,nucleus; GO:0005524,ATP binding; GO:0016887,ATPase activity; GO:0008094,DNA-dependent ATPase activity; GO:0140658,NA; GO:0003677,DNA binding; GO:0003678,DNA helicase activity; GO:0042393,histone binding; GO:0010078,maintenance of root meristem identity; GO:0010231,maintenance of seed dormancy; GO:0010492,maintenance of shoot apical meristem identity; GO:0045944,positive regulation of t…
evm.TU.Chr1.2034	2.1795	0.9434	5.6003	11.5399	21.5152	Chr1	23283242	23286472	GO:0008168,methyltransferase activity; GO:0032259,methylation; GO:0003674,molecular_function; GO:0003824,catalytic activity; GO:0016740,transferase activity; GO:0016741,transferase activity, transferring one-carbon groups; GO:0008150,biological_process; GO:0008152,metabolic process
evm.TU.Chr1.2035	4.0108	72.1522	8.9461	16.3506	14.6616	Chr1	23305740	23311653	GO:0016021,integral component of membrane; GO:0005886,plasma membrane; GO:0050408,[pyruvate kinase]-phosphatase activity; GO:0046872,metal ion binding; GO:0017018,myosin phosphatase activity; GO:0006470,protein dephosphorylation; GO:0003674,molecular_function; GO:0003824,catalytic activity; GO:0004721,phosphoprotein phosphatase activity; GO:0016787,hydrolase activity; GO:0016788,hydrolase activit…
evm.TU.Chr1.2039	0.0894	0.0754	32.6508	13.2443	1.1035	Chr1	23342643	23343641	--
evm.TU.Chr1.2040	1.0992	12.4251	2.8622	7.5553	6.0307	Chr1	23380029	23384402	GO:0005856,cytoskeleton; GO:0005634,nucleus; GO:0009524,phragmoplast; GO:0005524,ATP binding; GO:0004709,MAP kinase kinase kinase activity; GO:0004672,protein kinase activity; GO:0106310,protein serine kinase activity; GO:0000919,cell plate assembly; GO:0006952,defense response; GO:0006468,protein phosphorylation; GO:0007165,signal transduction; GO:0000166,nucleotide binding; GO:0003674,molecular…
evm.TU.Chr1.2044	1.4592	13.2935	6.3324	4.2215	3.5024	Chr1	23467436	23469076	--
evm.TU.Chr1.2045	13.7505	2.0925	8.9709	6.8464	9.6609	Chr1	23480942	23483343	GO:0005779,integral component of peroxisomal membrane; GO:0005777,peroxisome; GO:0015217,ADP transmembrane transporter activity; GO:0015297,antiporter activity; GO:0005347,ATP transmembrane transporter activity; GO:0015866,ADP transport; GO:0015867,ATP transport; GO:0006635,fatty acid beta-oxidation; GO:0080024,indolebutyric acid metabolic process; GO:0007031,peroxisome organization; GO:0090351,s…
evm.TU.Chr1.2046	40.2272	12.9879	8.5605	100.402	19.1736	Chr1	23484144	23486139	GO:0031225,anchored component of membrane; GO:0005829,cytosol; GO:0005886,plasma membrane; GO:0005575,cellular_component; GO:0016020,membrane; GO:0031224,intrinsic component of membrane; GO:0110165,cellular anatomical entity; GO:0005622,intracellular anatomical structure; GO:0005737,cytoplasm; GO:0071944,cell periphery
evm.TU.Chr1.2047	0.0129	0.0654	1.3216	4.3495	6.3262	Chr1	23491550	23495933	GO:0005634,nucleus; GO:0008270,zinc ion binding; GO:0006355,regulation of transcription, DNA-templated; GO:0003674,molecular_function; GO:0005488,binding; GO:0043167,ion binding; GO:0043169,cation binding; GO:0046872,metal ion binding; GO:0046914,transition metal ion binding; GO:0006139,nucleobase-containing compound metabolic process; GO:0006351,transcription, DNA-templated; GO:0006725,cellular …
evm.TU.Chr1.2048	0.6778	0.405	125.043	0.1486	6.1719	Chr1	23499863	23505022	GO:0009507,chloroplast; GO:0009941,chloroplast envelope; GO:0009570,chloroplast stroma; GO:0005524,ATP binding; GO:0008878,glucose-1-phosphate adenylyltransferase activity; GO:0005978,glycogen biosynthetic process; GO:0019252,starch biosynthetic process; GO:0000166,nucleotide binding; GO:0003674,molecular_function; GO:0005488,binding; GO:0017076,purine nucleotide binding; GO:0030554,adenyl nucleo…
evm.TU.Chr1.2049	0.2102	0.5054	12.0879	5.7501	5.5936	Chr1	23505630	23508416	GO:0009507,chloroplast; GO:0005681,spliceosomal complex; GO:0005524,ATP binding; GO:0016887,ATPase activity; GO:0003723,RNA binding; GO:0003724,RNA helicase activity; GO:0000398,mRNA splicing, via spliceosome; GO:0000166,nucleotide binding; GO:0003674,molecular_function; GO:0005488,binding; GO:0017076,purine nucleotide binding; GO:0030554,adenyl nucleotide binding; GO:0032553,ribonucleotide bindi…
evm.TU.Chr1.2050	3.0893	2.7495	14.6889	46.1685	39.3555	Chr1	23510034	23512429	GO:0046872,metal ion binding; GO:0004842,ubiquitin-protein transferase activity; GO:0009561,megagametogenesis; GO:0055046,microgametogenesis; GO:0010498,proteasomal protein catabolic process; GO:0016567,protein ubiquitination; GO:0051726,regulation of cell cycle; GO:0003674,molecular_function; GO:0005488,binding; GO:0043167,ion binding; GO:0043169,cation binding; GO:0003824,catalytic activity; GO…
evm.TU.Chr1.2051	1.323	0.5208	9.8424	0.3093	0.2621	Chr1	23525641	23528612	GO:0005783,endoplasmic reticulum; GO:0016021,integral component of membrane; GO:0005886,plasma membrane; GO:0005524,ATP binding; GO:0030246,carbohydrate binding; GO:0106310,protein serine kinase activity; GO:0004675,transmembrane receptor protein serine/threonine kinase activity; GO:0042742,defense response to bacterium; GO:0002229,defense response to oomycetes; GO:0006468,protein phosphorylation…
evm.TU.Chr1.2053	0	22.7375	0	0.0277	0.0289	Chr1	23548167	23549616	--
evm.TU.Chr1.2056	178.679	20.7639	19.6374	7.2268	6.2812	Chr1	23578735	23579300	--
evm.TU.Chr1.2058	0.0092	0.0116	0.4129	0.1933	0.0756	Chr1	23606536	23610015	GO:0043531,ADP binding; GO:0005524,ATP binding; GO:0050832,defense response to fungus; GO:0000166,nucleotide binding; GO:0003674,molecular_function; GO:0005488,binding; GO:0017076,purine nucleotide binding; GO:0030554,adenyl nucleotide binding; GO:0032553,ribonucleotide binding; GO:0032555,purine ribonucleotide binding; GO:0032559,adenyl ribonucleotide binding; GO:0036094,small molecule binding; …
evm.TU.Chr1.2066	0.0354	0.2386	1.2785	1.3947	0.6142	Chr1	23738019	23746694	GO:0043531,ADP binding; GO:0005524,ATP binding; GO:0050832,defense response to fungus; GO:0000166,nucleotide binding; GO:0003674,molecular_function; GO:0005488,binding; GO:0017076,purine nucleotide binding; GO:0030554,adenyl nucleotide binding; GO:0032553,ribonucleotide binding; GO:0032555,purine ribonucleotide binding; GO:0032559,adenyl ribonucleotide binding; GO:0036094,small molecule binding; …
evm.TU.Chr1.2076	8.9513	2.8048	208.626	10.8829	25.8576	Chr1	23830040	23832931	GO:0005794,Golgi apparatus; GO:0016021,integral component of membrane; GO:0016413,O-acetyltransferase activity; GO:0003674,molecular_function; GO:0003824,catalytic activity; GO:0008374,O-acyltransferase activity; GO:0016407,acetyltransferase activity; GO:0016740,transferase activity; GO:0016746,transferase activity, transferring acyl groups; GO:0016747,transferase activity, transferring acyl grou…
evm.TU.Chr1.2077	1.6537	9.7649	24.3496	14.317	17.7676	Chr1	23840507	23840722	--
evm.TU.Chr1.2080	3.255	3.7864	20.2608	25.1993	32.655	Chr1	23851145	23854885	GO:0052855,ADP-dependent NAD(P)H-hydrate dehydratase activity; GO:0005524,ATP binding; GO:0047453,ATP-dependent NAD(P)H-hydrate dehydratase activity; GO:0110051,metabolite repair; GO:0046496,nicotinamide nucleotide metabolic process; GO:0003674,molecular_function; GO:0003824,catalytic activity; GO:0016829,lyase activity; GO:0016835,carbon-oxygen lyase activity; GO:0016836,hydro-lyase activity; GO…
evm.TU.Chr1.2082	11.9992	5.0609	62.9453	108.433	41.4607	Chr1	23870053	23870826	GO:0005634,nucleus; GO:0001228,DNA-binding transcription activator activity, RNA polymerase II-specific; GO:0003700,DNA-binding transcription factor activity; GO:0046982,protein heterodimerization activity; GO:0000976,transcription regulatory region sequence-specific DNA binding; GO:0003712,transcription coregulator activity; GO:0009738,abscisic acid-activated signaling pathway; GO:0009740,gibber…
evm.TU.Chr1.2084	201.043	66.7477	368.699	936.29	833.667	Chr1	23894832	23897565	--
evm.TU.Chr1.2088	0	0	0	0.7573	0	Chr1	23956216	23957559	GO:0048046,apoplast; GO:0004190,aspartic-type endopeptidase activity; GO:0006952,defense response; GO:0006508,proteolysis; GO:0003674,molecular_function; GO:0003824,catalytic activity; GO:0004175,endopeptidase activity; GO:0008233,peptidase activity; GO:0016787,hydrolase activity; GO:0070001,aspartic-type peptidase activity; GO:0140096,catalytic activity, acting on a protein; GO:0006950,response …
evm.TU.Chr1.2091	0	0	0	3.876	0.0309	Chr1	24015841	24022387	GO:0048046,apoplast; GO:0004190,aspartic-type endopeptidase activity; GO:0006952,defense response; GO:0006508,proteolysis; GO:0003674,molecular_function; GO:0003824,catalytic activity; GO:0004175,endopeptidase activity; GO:0008233,peptidase activity; GO:0016787,hydrolase activity; GO:0070001,aspartic-type peptidase activity; GO:0140096,catalytic activity, acting on a protein; GO:0006950,response …
evm.TU.Chr1.2094	19.8448	5.9114	5.1152	6.4819	12.169	Chr1	24037824	24040452	GO:0048046,apoplast; GO:0004190,aspartic-type endopeptidase activity; GO:0006952,defense response; GO:0006508,proteolysis; GO:0003674,molecular_function; GO:0003824,catalytic activity; GO:0004175,endopeptidase activity; GO:0008233,peptidase activity; GO:0016787,hydrolase activity; GO:0070001,aspartic-type peptidase activity; GO:0140096,catalytic activity, acting on a protein; GO:0006950,response …
evm.TU.Chr1.2097	0.1593	0.6965	0.1347	0.2286	1.9073	Chr1	24058486	24060612	GO:0005634,nucleus; GO:0008270,zinc ion binding; GO:0006355,regulation of transcription, DNA-templated; GO:0003674,molecular_function; GO:0005488,binding; GO:0043167,ion binding; GO:0043169,cation binding; GO:0046872,metal ion binding; GO:0046914,transition metal ion binding; GO:0006139,nucleobase-containing compound metabolic process; GO:0006351,transcription, DNA-templated; GO:0006725,cellular …
evm.TU.Chr1.21	0	0.0489	0	0.1017	0.8224	Chr1	246883	248721	GO:0043245,extraorganismal space; GO:0045735,nutrient reservoir activity; GO:0034214,protein hexamerization; GO:0048316,seed development; GO:0003674,molecular_function; GO:0008150,biological_process; GO:0009987,cellular process; GO:0016043,cellular component organization; GO:0022607,cellular component assembly; GO:0043933,protein-containing complex subunit organization; GO:0044085,cellular compon…
evm.TU.Chr1.2100	0.7318	1.5523	0.2669	3.5098	2.7455	Chr1	24082505	24087793	GO:0005658,alpha DNA polymerase:primase complex; GO:0051539,4 iron, 4 sulfur cluster binding; GO:0003677,DNA binding; GO:0046872,metal ion binding; GO:0006270,DNA replication initiation; GO:0006269,DNA replication, synthesis of RNA primer; GO:0003674,molecular_function; GO:0005488,binding; GO:0051536,iron-sulfur cluster binding; GO:0051540,metal cluster binding; GO:0003676,nucleic acid binding; G…
evm.TU.Chr1.2101	21.2941	16.5753	31.5349	16.9336	64.8351	Chr1	24089141	24091258	GO:0005737,cytoplasm; GO:0005634,nucleus; GO:0005516,calmodulin binding; GO:0017017,MAP kinase tyrosine/serine/threonine phosphatase activity; GO:0017018,myosin phosphatase activity; GO:0004721,phosphoprotein phosphatase activity; GO:0004725,protein tyrosine phosphatase activity; GO:0008138,protein tyrosine/serine/threonine phosphatase activity; GO:0008330,protein tyrosine/threonine phosphatase a…
evm.TU.Chr1.2104	1.7369	13.911	5.8995	85.6528	42.0696	Chr1	24125456	24127383	GO:0009505,plant-type cell wall; GO:0046872,metal ion binding; GO:0003674,molecular_function; GO:0005488,binding; GO:0043167,ion binding; GO:0043169,cation binding; GO:0005575,cellular_component; GO:0005618,cell wall; GO:0030312,external encapsulating structure; GO:0071944,cell periphery; GO:0110165,cellular anatomical entity
evm.TU.Chr1.2105	24.0239	6.4939	9.9621	36.0598	26.6487	Chr1	24137556	24141310	GO:0046872,metal ion binding; GO:0061630,ubiquitin protein ligase activity; GO:0004842,ubiquitin-protein transferase activity; GO:0016567,protein ubiquitination; GO:0003674,molecular_function; GO:0005488,binding; GO:0043167,ion binding; GO:0043169,cation binding; GO:0003824,catalytic activity; GO:0016740,transferase activity; GO:0019787,ubiquitin-like protein transferase activity; GO:0061659,ubiq…
evm.TU.Chr1.2106	0	0	0.8288	19.3772	0.2445	Chr1	24144950	24145450	--
evm.TU.Chr1.2107	80.6149	61.8549	35.6583	66.7714	58.8239	Chr1	24147723	24151990	GO:0016021,integral component of membrane; GO:0005575,cellular_component; GO:0016020,membrane; GO:0031224,intrinsic component of membrane; GO:0110165,cellular anatomical entity
evm.TU.Chr1.2109	17.4064	43.9908	13.1681	12.1812	2.3138	Chr1	24205743	24207683	GO:0016021,integral component of membrane; GO:0005575,cellular_component; GO:0016020,membrane; GO:0031224,intrinsic component of membrane; GO:0110165,cellular anatomical entity
evm.TU.Chr1.211	6.1574	0.4962	9.8472	1.8051	0	Chr1	2020042	2021722	GO:0005509,calcium ion binding; GO:0003674,molecular_function; GO:0005488,binding; GO:0043167,ion binding; GO:0043169,cation binding; GO:0046872,metal ion binding
evm.TU.Chr1.2116	5.3969	3.3788	1.0891	22.2894	0.1157	Chr1	24266281	24267339	GO:0009507,chloroplast; GO:0005739,mitochondrion; GO:0009536,plastid; GO:0052623,ADP dimethylallyltransferase activity; GO:0009824,AMP dimethylallyltransferase activity; GO:0005524,ATP binding; GO:0052622,ATP dimethylallyltransferase activity; GO:0052381,tRNA dimethylallyltransferase activity; GO:0009691,cytokinin biosynthetic process; GO:0006400,tRNA modification; GO:0003674,molecular_function; …
evm.TU.Chr1.2121	0	0	0	3.7632	0	Chr1	24341883	24343365	GO:0051213,dioxygenase activity; GO:0046872,metal ion binding; GO:0003674,molecular_function; GO:0003824,catalytic activity; GO:0016491,oxidoreductase activity; GO:0005488,binding; GO:0043167,ion binding; GO:0043169,cation binding
evm.TU.Chr1.2125	3.6243	21.1504	27.9947	25.4196	42.7836	Chr1	24369830	24373620	GO:0016021,integral component of membrane; GO:0010960,magnesium ion homeostasis; GO:0008150,biological_process; GO:0042592,homeostatic process; GO:0048878,chemical homeostasis; GO:0050801,ion homeostasis; GO:0055065,metal ion homeostasis; GO:0055080,cation homeostasis; GO:0065007,biological regulation; GO:0065008,regulation of biological quality; GO:0072507,divalent inorganic cation homeostasis; …
evm.TU.Chr1.2132	140.143	26.2209	23.6124	23.0945	21.8591	Chr1	24436501	24440328	GO:0016021,integral component of membrane; GO:0005575,cellular_component; GO:0016020,membrane; GO:0031224,intrinsic component of membrane; GO:0110165,cellular anatomical entity
evm.TU.Chr1.2133	0.0215	1.9064	0.1668	0.0566	0.0295	Chr1	24452790	24455331	GO:0005794,Golgi apparatus; GO:0000139,Golgi membrane; GO:0016021,integral component of membrane; GO:0016757,transferase activity, transferring glycosyl groups; GO:0080001,mucilage extrusion from seed coat; GO:0048358,mucilage pectin biosynthetic process; GO:0010246,rhamnogalacturonan I biosynthetic process; GO:0045491,xylan metabolic process; GO:0003674,molecular_function; GO:0003824,catalytic a…
evm.TU.Chr1.2136	0.1588	0.2009	0.7382	57.5173	0.9799	Chr1	24511896	24512270	--
evm.TU.Chr1.2137	0.3437	0.6978	4.7505	23.1487	0.1973	Chr1	24538903	24552478	GO:0016592,mediator complex; GO:0009698,phenylpropanoid metabolic process; GO:2000762,regulation of phenylpropanoid metabolic process; GO:0006725,cellular aromatic compound metabolic process; GO:0008150,biological_process; GO:0008152,metabolic process; GO:0009987,cellular process; GO:0019748,secondary metabolic process; GO:0044237,cellular metabolic process; GO:0071704,organic substance metabolic…
evm.TU.Chr1.2138	0.8124	2.1659	17.627	11.8275	34.819	Chr1	24556064	24559693	GO:0005971,ribonucleoside-diphosphate reductase complex; GO:0046872,metal ion binding; GO:0004748,ribonucleoside-diphosphate reductase activity, thioredoxin disulfide as acceptor; GO:0009263,deoxyribonucleotide biosynthetic process; GO:0006281,DNA repair; GO:0006260,DNA replication; GO:0051726,regulation of cell cycle; GO:0009259,ribonucleotide metabolic process; GO:0003674,molecular_function; GO…
evm.TU.Chr1.2139	21.058	4.2215	6.7156	23.9315	10.2812	Chr1	24561758	24563810	GO:0005576,extracellular region; GO:0016787,hydrolase activity; GO:0003674,molecular_function; GO:0003824,catalytic activity; GO:0005575,cellular_component; GO:0110165,cellular anatomical entity
evm.TU.Chr1.214	0.6229	0.2252	4.7584	18.8412	0	Chr1	2042341	2043655	GO:0005509,calcium ion binding; GO:0003674,molecular_function; GO:0005488,binding; GO:0043167,ion binding; GO:0043169,cation binding; GO:0046872,metal ion binding
evm.TU.Chr1.2140	2.835	0.205	14.3744	17.0428	12.9427	Chr1	24580779	24582833	GO:0005576,extracellular region; GO:0016787,hydrolase activity; GO:0003674,molecular_function; GO:0003824,catalytic activity; GO:0005575,cellular_component; GO:0110165,cellular anatomical entity
evm.TU.Chr1.2141	53.9955	6.3635	139.304	53.7129	26.6126	Chr1	24583862	24587227	GO:0005576,extracellular region; GO:0016787,hydrolase activity; GO:0003674,molecular_function; GO:0003824,catalytic activity; GO:0005575,cellular_component; GO:0110165,cellular anatomical entity
evm.TU.Chr1.2142	0	0.0094	0.5172	0.4096	0	Chr1	24591505	24595941	GO:0005739,mitochondrion; GO:0003968,RNA-directed 5'-3' RNA polymerase activity; GO:0003964,RNA-directed DNA polymerase activity; GO:0003674,molecular_function; GO:0003824,catalytic activity; GO:0016740,transferase activity; GO:0016772,transferase activity, transferring phosphorus-containing groups; GO:0016779,nucleotidyltransferase activity; GO:0034062,5'-3' RNA polymerase activity; GO:0097747,R…
evm.TU.Chr1.2143	0.205	0.1038	7.8164	0.4853	3.8803	Chr1	24639111	24641419	GO:0005576,extracellular region; GO:0016787,hydrolase activity; GO:0003674,molecular_function; GO:0003824,catalytic activity; GO:0005575,cellular_component; GO:0110165,cellular anatomical entity
evm.TU.Chr1.2144	22.6329	12.6068	54.016	84.1135	177.426	Chr1	24644882	24648053	GO:0005576,extracellular region; GO:0016787,hydrolase activity; GO:0003674,molecular_function; GO:0003824,catalytic activity; GO:0005575,cellular_component; GO:0110165,cellular anatomical entity
evm.TU.Chr1.2145	1.701	0.6149	10.4826	94.8537	8.11	Chr1	24649984	24652348	GO:0005576,extracellular region; GO:0016787,hydrolase activity; GO:0003674,molecular_function; GO:0003824,catalytic activity; GO:0005575,cellular_component; GO:0110165,cellular anatomical entity
evm.TU.Chr1.2149	0.1647	0.2084	0.1914	1.5701	0.0565	Chr1	24686436	24687296	GO:0043531,ADP binding; GO:0005524,ATP binding; GO:0050832,defense response to fungus; GO:0000166,nucleotide binding; GO:0003674,molecular_function; GO:0005488,binding; GO:0017076,purine nucleotide binding; GO:0030554,adenyl nucleotide binding; GO:0032553,ribonucleotide binding; GO:0032555,purine ribonucleotide binding; GO:0032559,adenyl ribonucleotide binding; GO:0036094,small molecule binding; …
evm.TU.Chr1.215	23.8564	19.7152	153.456	66.8729	117.619	Chr1	2054452	2059308	GO:0009507,chloroplast; GO:0009570,chloroplast stroma; GO:0009536,plastid; GO:0003861,3-isopropylmalate dehydratase activity; GO:0051539,4 iron, 4 sulfur cluster binding; GO:0050486,intramolecular transferase activity, transferring hydroxy groups; GO:0046872,metal ion binding; GO:0019761,glucosinolate biosynthetic process; GO:0009098,leucine biosynthetic process; GO:0003674,molecular_function; GO…
evm.TU.Chr1.2151	0.6121	0.9006	4.6776	3.7067	6.7363	Chr1	24707710	24709800	GO:0005739,mitochondrion; GO:0080156,mitochondrial mRNA modification; GO:0000959,mitochondrial RNA metabolic process; GO:0006139,nucleobase-containing compound metabolic process; GO:0006725,cellular aromatic compound metabolic process; GO:0006807,nitrogen compound metabolic process; GO:0008150,biological_process; GO:0008152,metabolic process; GO:0009451,RNA modification; GO:0009987,cellular proce…
evm.TU.Chr1.2152	1.8524	0.479	0.9861	8.0705	2.0657	Chr1	24715719	24723203	GO:0043531,ADP binding; GO:0005524,ATP binding; GO:0050832,defense response to fungus; GO:0000166,nucleotide binding; GO:0003674,molecular_function; GO:0005488,binding; GO:0017076,purine nucleotide binding; GO:0030554,adenyl nucleotide binding; GO:0032553,ribonucleotide binding; GO:0032555,purine ribonucleotide binding; GO:0032559,adenyl ribonucleotide binding; GO:0036094,small molecule binding; …
evm.TU.Chr1.2154	134.009	48.4174	82.212	53.3643	49.3752	Chr1	24747943	24753937	GO:0005737,cytoplasm; GO:0005634,nucleus; GO:0000325,plant-type vacuole; GO:0005524,ATP binding; GO:0004707,MAP kinase activity; GO:0106310,protein serine kinase activity; GO:0004674,protein serine/threonine kinase activity; GO:0035556,intracellular signal transduction; GO:0006468,protein phosphorylation; GO:0000166,nucleotide binding; GO:0003674,molecular_function; GO:0005488,binding; GO:0017076…
evm.TU.Chr1.2157	307.306	69.9793	75.1433	70.3602	47.5171	Chr1	24783276	24788235	GO:0005634,nucleus; GO:0042802,identical protein binding; GO:0071472,cellular response to salt stress; GO:0042631,cellular response to water deprivation; GO:0016567,protein ubiquitination; GO:0006970,response to osmotic stress; GO:0003674,molecular_function; GO:0005488,binding; GO:0005515,protein binding; GO:0006950,response to stress; GO:0008150,biological_process; GO:0009628,response to abiotic…
evm.TU.Chr1.2158	47.4297	25.3256	26.6881	13.9452	6.5474	Chr1	24790330	24791202	GO:0009507,chloroplast; GO:0005829,cytosol; GO:0005524,ATP binding; GO:0004385,guanylate kinase activity; GO:0016310,phosphorylation; GO:0048638,regulation of developmental growth; GO:0000166,nucleotide binding; GO:0003674,molecular_function; GO:0005488,binding; GO:0017076,purine nucleotide binding; GO:0030554,adenyl nucleotide binding; GO:0032553,ribonucleotide binding; GO:0032555,purine ribonuc…
evm.TU.Chr1.2159	4.2761	5.2462	0.8971	2.8738	0.3564	Chr1	24794097	24796836	GO:0016021,integral component of membrane; GO:0005575,cellular_component; GO:0016020,membrane; GO:0031224,intrinsic component of membrane; GO:0110165,cellular anatomical entity
evm.TU.Chr1.2161	0.201	0.1945	0.0183	1.1198	0.0324	Chr1	24839265	24842010	GO:0016021,integral component of membrane; GO:0005575,cellular_component; GO:0016020,membrane; GO:0031224,intrinsic component of membrane; GO:0110165,cellular anatomical entity
evm.TU.Chr1.2162	46.7074	20.415	23.003	66.7432	17.7081	Chr1	24866622	24873510	GO:0004177,aminopeptidase activity; GO:0003674,molecular_function; GO:0003824,catalytic activity; GO:0008233,peptidase activity; GO:0008238,exopeptidase activity; GO:0016787,hydrolase activity; GO:0140096,catalytic activity, acting on a protein
evm.TU.Chr1.2163	1.9064	3.255	1274.58	52.9788	2.3942	Chr1	24882553	24885830	GO:0009507,chloroplast; GO:0005524,ATP binding; GO:0004356,glutamate-ammonia ligase activity; GO:0006542,glutamine biosynthetic process; GO:0000166,nucleotide binding; GO:0003674,molecular_function; GO:0005488,binding; GO:0017076,purine nucleotide binding; GO:0030554,adenyl nucleotide binding; GO:0032553,ribonucleotide binding; GO:0032555,purine ribonucleotide binding; GO:0032559,adenyl ribonucle…
evm.TU.Chr1.2164	0.6843	0.3608	2.6515	11.1736	0.0782	Chr1	24886604	24887697	GO:0016021,integral component of membrane; GO:0005575,cellular_component; GO:0016020,membrane; GO:0031224,intrinsic component of membrane; GO:0110165,cellular anatomical entity
evm.TU.Chr1.2165	2.8019	1.0083	14.7811	5.6791	10.6124	Chr1	24896895	24903604	GO:0009507,chloroplast; GO:0016021,integral component of membrane; GO:0005886,plasma membrane; GO:0005575,cellular_component; GO:0005622,intracellular anatomical structure; GO:0005737,cytoplasm; GO:0009536,plastid; GO:0043226,organelle; GO:0043227,membrane-bounded organelle; GO:0043229,intracellular organelle; GO:0043231,intracellular membrane-bounded organelle; GO:0110165,cellular anatomical ent…
evm.TU.Chr1.2167	0	1.6966	0	0	0	Chr1	24905517	24916368	--
evm.TU.Chr1.2169	0	3.8362	0	0	0	Chr1	24953544	24954251	GO:0005829,cytosol; GO:0005783,endoplasmic reticulum; GO:0031307,integral component of mitochondrial outer membrane; GO:0043231,intracellular membrane-bounded organelle; GO:0003876,AMP deaminase activity; GO:0005524,ATP binding; GO:0046872,metal ion binding; GO:0043424,protein histidine kinase binding; GO:0046033,AMP metabolic process; GO:0009793,embryo development ending in seed dormancy; GO:000…
evm.TU.Chr1.217	1.8023	0.2207	1.4117	5.7087	9.3564	Chr1	2090001	2103020	GO:0009507,chloroplast; GO:0009570,chloroplast stroma; GO:0009536,plastid; GO:0003861,3-isopropylmalate dehydratase activity; GO:0051539,4 iron, 4 sulfur cluster binding; GO:0050486,intramolecular transferase activity, transferring hydroxy groups; GO:0046872,metal ion binding; GO:0019761,glucosinolate biosynthetic process; GO:0009098,leucine biosynthetic process; GO:0003674,molecular_function; GO…
evm.TU.Chr1.2174	0	4.5243	0	1.058	0	Chr1	25015464	25016981	--
evm.TU.Chr1.2175	397.211	288.763	263.696	366.96	315.227	Chr1	25035554	25037118	GO:0016021,integral component of membrane; GO:0016020,membrane; GO:0005575,cellular_component; GO:0031224,intrinsic component of membrane; GO:0110165,cellular anatomical entity
evm.TU.Chr1.2178	33.4228	19.0727	22.4426	40.2377	62.4463	Chr1	25061101	25062354	--
evm.TU.Chr1.2179	52.3076	12.3009	13.3341	20.8925	21.0432	Chr1	25064669	25068179	GO:0009536,plastid; GO:0043539,protein serine/threonine kinase activator activity; GO:0035556,intracellular signal transduction; GO:0003674,molecular_function; GO:0008047,enzyme activator activity; GO:0019207,kinase regulator activity; GO:0019209,kinase activator activity; GO:0019887,protein kinase regulator activity; GO:0030234,enzyme regulator activity; GO:0030295,protein kinase activator activ…
evm.TU.Chr1.2180	12.3208	16.4212	5.1941	14.4742	15.4794	Chr1	25075160	25078910	GO:0019005,SCF ubiquitin ligase complex; GO:0006289,nucleotide-excision repair; GO:0010225,response to UV-C; GO:0031146,SCF-dependent proteasomal ubiquitin-dependent protein catabolic process; GO:0006139,nucleobase-containing compound metabolic process; GO:0006259,DNA metabolic process; GO:0006281,DNA repair; GO:0006725,cellular aromatic compound metabolic process; GO:0006807,nitrogen compound me…
evm.TU.Chr1.2181	0.0188	0.0238	0	21.9371	2.0401	Chr1	25079700	25082341	GO:0005789,endoplasmic reticulum membrane; GO:0016021,integral component of membrane; GO:0050660,flavin adenine dinucleotide binding; GO:0004506,squalene monooxygenase activity; GO:0009723,response to ethylene; GO:0042542,response to hydrogen peroxide; GO:0009753,response to jasmonic acid; GO:0010038,response to metal ion; GO:0002238,response to molecule of fungal origin; GO:0071731,response to n…
evm.TU.Chr1.2183	0	0	0.0299	5.6103	0	Chr1	25106449	25108710	GO:0016021,integral component of membrane; GO:0016020,membrane; GO:0020037,heme binding; GO:0005506,iron ion binding; GO:0016709,oxidoreductase activity, acting on paired donors, with incorporation or reduction of molecular oxygen, NAD(P)H as one donor, and incorporation of one atom of oxygen; GO:0003674,molecular_function; GO:0005488,binding; GO:0046906,tetrapyrrole binding; GO:0097159,organic c…
evm.TU.Chr1.2188	0.193	0.2198	0.6582	353.779	2.2241	Chr1	25202100	25204338	GO:0016021,integral component of membrane; GO:0016020,membrane; GO:0020037,heme binding; GO:0005506,iron ion binding; GO:0016709,oxidoreductase activity, acting on paired donors, with incorporation or reduction of molecular oxygen, NAD(P)H as one donor, and incorporation of one atom of oxygen; GO:0003674,molecular_function; GO:0005488,binding; GO:0046906,tetrapyrrole binding; GO:0097159,organic c…
evm.TU.Chr1.2191	0	0	0.0292	18.5698	0.1291	Chr1	25223645	25226291	GO:0005789,endoplasmic reticulum membrane; GO:0016021,integral component of membrane; GO:0050660,flavin adenine dinucleotide binding; GO:0004506,squalene monooxygenase activity; GO:0009723,response to ethylene; GO:0042542,response to hydrogen peroxide; GO:0009753,response to jasmonic acid; GO:0010038,response to metal ion; GO:0002238,response to molecule of fungal origin; GO:0071731,response to n…
evm.TU.Chr1.2193	0.1883	0.0953	0.3502	0.7676	0	Chr1	25235006	25238135	GO:0005789,endoplasmic reticulum membrane; GO:0016021,integral component of membrane; GO:0050660,flavin adenine dinucleotide binding; GO:0004506,squalene monooxygenase activity; GO:0009723,response to ethylene; GO:0042542,response to hydrogen peroxide; GO:0009753,response to jasmonic acid; GO:0010038,response to metal ion; GO:0002238,response to molecule of fungal origin; GO:0071731,response to n…
evm.TU.Chr1.2194	5.3567	1.3156	1.6465	9.3925	5.7041	Chr1	25239804	25241725	GO:0009506,plasmodesma; GO:0008284,positive regulation of cell population proliferation; GO:0008150,biological_process; GO:0008283,cell population proliferation; GO:0009987,cellular process; GO:0042127,regulation of cell population proliferation; GO:0048518,positive regulation of biological process; GO:0048522,positive regulation of cellular process; GO:0050789,regulation of biological process; G…
evm.TU.Chr1.2196	0.9409	364.634	0.1768	2.9621	0.4693	Chr1	25255647	25256690	GO:0005794,Golgi apparatus; GO:0000139,Golgi membrane; GO:0016021,integral component of membrane; GO:0090406,pollen tube; GO:0047262,polygalacturonate 4-alpha-galacturonosyltransferase activity; GO:0071555,cell wall organization; GO:0045489,pectin biosynthetic process; GO:0003674,molecular_function; GO:0003824,catalytic activity; GO:0008194,UDP-glycosyltransferase activity; GO:0016740,transferase…
evm.TU.Chr1.2198	0.0289	0.183	0.3587	4.6031	0.0397	Chr1	25301820	25302848	GO:0005829,cytosol; GO:0004014,adenosylmethionine decarboxylase activity; GO:0099402,plant organ development; GO:0006557,S-adenosylmethioninamine biosynthetic process; GO:0008295,spermidine biosynthetic process; GO:0006597,spermine biosynthetic process; GO:0003674,molecular_function; GO:0003824,catalytic activity; GO:0016829,lyase activity; GO:0016830,carbon-carbon lyase activity; GO:0016831,carb…
evm.TU.Chr1.22	0.0361	0	0.2237	1.5184	0.9403	Chr1	250754	252737	GO:0043245,extraorganismal space; GO:0045735,nutrient reservoir activity; GO:0034214,protein hexamerization; GO:0048316,seed development; GO:0003674,molecular_function; GO:0008150,biological_process; GO:0009987,cellular process; GO:0016043,cellular component organization; GO:0022607,cellular component assembly; GO:0043933,protein-containing complex subunit organization; GO:0044085,cellular compon…
evm.TU.Chr1.2202	17.8834	15.1243	10.5505	20.6346	32.9787	Chr1	25351101	25354413	GO:0046872,metal ion binding; GO:0017018,myosin phosphatase activity; GO:0006470,protein dephosphorylation; GO:0003674,molecular_function; GO:0005488,binding; GO:0043167,ion binding; GO:0043169,cation binding; GO:0003824,catalytic activity; GO:0004721,phosphoprotein phosphatase activity; GO:0004722,protein serine/threonine phosphatase activity; GO:0016787,hydrolase activity; GO:0016788,hydrolase …
evm.TU.Chr1.2203	39.5091	34.6973	245.57	405.627	569.238	Chr1	25355629	25357432	GO:0005829,cytosol; GO:0005853,eukaryotic translation elongation factor 1 complex; GO:0005886,plasma membrane; GO:0009536,plastid; GO:0005085,guanyl-nucleotide exchange factor activity; GO:0003746,translation elongation factor activity; GO:0006414,translational elongation; GO:0003674,molecular_function; GO:0030234,enzyme regulator activity; GO:0030695,GTPase regulator activity; GO:0060589,nucleos…
evm.TU.Chr1.2204	14.3296	28.8171	25.8347	41.2497	29.8526	Chr1	25361425	25363529	GO:0005829,cytosol; GO:0005759,mitochondrial matrix; GO:0016740,transferase activity; GO:0016226,iron-sulfur cluster assembly; GO:0003674,molecular_function; GO:0003824,catalytic activity; GO:0006790,sulfur compound metabolic process; GO:0008150,biological_process; GO:0008152,metabolic process; GO:0009987,cellular process; GO:0016043,cellular component organization; GO:0022607,cellular component …
evm.TU.Chr1.2205	12.8115	3.3185	8.0472	11.5224	8.8184	Chr1	25364970	25375834	GO:0005737,cytoplasm; GO:0034399,nuclear periphery; GO:0005634,nucleus; GO:0070390,transcription export complex 2; GO:0006406,mRNA export from nucleus; GO:0044030,regulation of DNA methylation; GO:0006403,RNA localization; GO:0006405,RNA export from nucleus; GO:0006611,protein export from nucleus; GO:0006810,transport; GO:0006811,ion transport; GO:0006820,anion transport; GO:0006886,intracellular…
evm.TU.Chr1.2208	0.0122	3.7434	0.0189	0.032	0.0334	Chr1	25392597	25395041	GO:0046983,protein dimerization activity; GO:0003674,molecular_function; GO:0005488,binding; GO:0005515,protein binding
evm.TU.Chr1.221	4.7297	2.1762	4.7161	197.379	20.9582	Chr1	2177440	2179357	GO:0005634,nucleus; GO:0003700,DNA-binding transcription factor activity; GO:0042802,identical protein binding; GO:0009734,auxin-activated signaling pathway; GO:0009733,response to auxin; GO:0003674,molecular_function; GO:0140110,transcription regulator activity; GO:0005488,binding; GO:0005515,protein binding; GO:0007154,cell communication; GO:0007165,signal transduction; GO:0008150,biological_pr…
evm.TU.Chr1.2211	11.3694	4.5119	45.0147	8.3591	26.4388	Chr1	25427053	25428367	GO:0009507,chloroplast; GO:0009570,chloroplast stroma; GO:0005829,cytosol; GO:0046872,metal ion binding; GO:0033743,peptide-methionine (R)-S-oxide reductase activity; GO:0030091,protein repair; GO:0006979,response to oxidative stress; GO:0003674,molecular_function; GO:0005488,binding; GO:0043167,ion binding; GO:0043169,cation binding; GO:0003824,catalytic activity; GO:0016491,oxidoreductase activ…
evm.TU.Chr1.2212	0.0783	0	2.1449	0.2404	0	Chr1	25432740	25433879	GO:0016021,integral component of membrane; GO:0005575,cellular_component; GO:0016020,membrane; GO:0031224,intrinsic component of membrane; GO:0110165,cellular anatomical entity
evm.TU.Chr1.2215	0	0	0	2.2323	0	Chr1	25464046	25466537	GO:0009506,plasmodesma; GO:0008284,positive regulation of cell population proliferation; GO:0008150,biological_process; GO:0008283,cell population proliferation; GO:0009987,cellular process; GO:0042127,regulation of cell population proliferation; GO:0048518,positive regulation of biological process; GO:0048522,positive regulation of cellular process; GO:0050789,regulation of biological process; G…
evm.TU.Chr1.2223	0.7509	7.8044	0.4156	72.3656	2.869	Chr1	25530324	25530878	GO:0005783,endoplasmic reticulum; GO:0005789,endoplasmic reticulum membrane; GO:0016021,integral component of membrane; GO:0009705,plant-type vacuole membrane; GO:0009838,abscission; GO:0010256,endomembrane system organization; GO:0007275,multicellular organism development; GO:0008150,biological_process; GO:0032501,multicellular organismal process; GO:0032502,developmental process; GO:0048856,ana…
evm.TU.Chr1.223	1.7705	696.985	0.9433	1.4795	1.6695	Chr1	2211929	2213542	GO:0006952,defense response; GO:0006950,response to stress; GO:0008150,biological_process; GO:0050896,response to stimulus
evm.TU.Chr1.2230	0.2205	0.6975	1.0252	2.7547	4.3852	Chr1	25602874	25603337	--
evm.TU.Chr1.2231	24.2535	10.7331	21.589	23.5135	40.3991	Chr1	25609890	25613325	GO:0046872,metal ion binding; GO:0016740,transferase activity; GO:0016567,protein ubiquitination; GO:0003674,molecular_function; GO:0005488,binding; GO:0043167,ion binding; GO:0043169,cation binding; GO:0003824,catalytic activity; GO:0006464,cellular protein modification process; GO:0006807,nitrogen compound metabolic process; GO:0008150,biological_process; GO:0008152,metabolic process; GO:000998…
evm.TU.Chr1.2232	0.1136	1.5547	127.99	0.2172	4.3618	Chr1	25615618	25621262	GO:0009507,chloroplast; GO:0005524,ATP binding; GO:0016301,kinase activity; GO:0046872,metal ion binding; GO:0050242,pyruvate, phosphate dikinase activity; GO:0016310,phosphorylation; GO:0015979,photosynthesis; GO:0006090,pyruvate metabolic process; GO:0000166,nucleotide binding; GO:0003674,molecular_function; GO:0005488,binding; GO:0017076,purine nucleotide binding; GO:0030554,adenyl nucleotide …
evm.TU.Chr1.2233	0.0501	0.0507	0.4194	2.4647	4.124	Chr1	25630350	25633350	GO:0043531,ADP binding; GO:0005524,ATP binding; GO:0050832,defense response to fungus; GO:0000166,nucleotide binding; GO:0003674,molecular_function; GO:0005488,binding; GO:0017076,purine nucleotide binding; GO:0030554,adenyl nucleotide binding; GO:0032553,ribonucleotide binding; GO:0032555,purine ribonucleotide binding; GO:0032559,adenyl ribonucleotide binding; GO:0036094,small molecule binding; …
evm.TU.Chr1.2234	1.8492	18.5471	18.035	30.4265	40.8896	Chr1	25634184	25635816	GO:0003723,RNA binding; GO:0009020,tRNA (guanosine-2'-O-)-methyltransferase activity; GO:0052665,tRNA (uracil-2'-O-)-methyltransferase activity; GO:0003674,molecular_function; GO:0003676,nucleic acid binding; GO:0005488,binding; GO:0097159,organic cyclic compound binding; GO:1901363,heterocyclic compound binding; GO:0003824,catalytic activity; GO:0008168,methyltransferase activity; GO:0008171,O-m…
evm.TU.Chr1.2235	2.3553	10.5893	2.2524	12.9825	11.4785	Chr1	25637406	25637999	GO:0005783,endoplasmic reticulum; GO:0005789,endoplasmic reticulum membrane; GO:0016021,integral component of membrane; GO:0009705,plant-type vacuole membrane; GO:0009838,abscission; GO:0010256,endomembrane system organization; GO:0007275,multicellular organism development; GO:0008150,biological_process; GO:0032501,multicellular organismal process; GO:0032502,developmental process; GO:0048856,ana…
evm.TU.Chr1.2237	4.0479	69.0833	3.596	21.8771	25.4581	Chr1	25671120	25671722	GO:0005783,endoplasmic reticulum; GO:0005789,endoplasmic reticulum membrane; GO:0016021,integral component of membrane; GO:0009705,plant-type vacuole membrane; GO:0009838,abscission; GO:0010256,endomembrane system organization; GO:0007275,multicellular organism development; GO:0008150,biological_process; GO:0032501,multicellular organismal process; GO:0032502,developmental process; GO:0048856,ana…
evm.TU.Chr1.2241	35.8377	19.3098	20.4933	28.2888	20.298	Chr1	25720435	25726666	GO:0005694,chromosome; GO:0005730,nucleolus; GO:0003677,DNA binding; GO:0003917,DNA topoisomerase type I (single strand cut, ATP-independent) activity; GO:0007059,chromosome segregation; GO:0006260,DNA replication; GO:0006265,DNA topological change; GO:0003674,molecular_function; GO:0003676,nucleic acid binding; GO:0005488,binding; GO:0097159,organic cyclic compound binding; GO:1901363,heterocycl…
evm.TU.Chr1.2243	1154.75	824.614	246.332	1194.43	353.599	Chr1	25732158	25732664	--
evm.TU.Chr1.2245	129.71	13.6103	117.145	20.8774	17.8695	Chr1	25749809	25752436	GO:0005829,cytosol; GO:0005783,endoplasmic reticulum; GO:0010168,ER body; GO:0043621,protein self-association; GO:0080119,ER body organization; GO:0003674,molecular_function; GO:0005488,binding; GO:0005515,protein binding; GO:0006996,organelle organization; GO:0008150,biological_process; GO:0009987,cellular process; GO:0016043,cellular component organization; GO:0071840,cellular component organiz…
evm.TU.Chr1.2246	3.9537	303.603	15.526	0.6999	0.2346	Chr1	25753850	25756591	GO:0005737,cytoplasm; GO:0005634,nucleus; GO:0005524,ATP binding; GO:0051020,GTPase binding; GO:0106310,protein serine kinase activity; GO:0004674,protein serine/threonine kinase activity; GO:0006468,protein phosphorylation; GO:0000166,nucleotide binding; GO:0003674,molecular_function; GO:0005488,binding; GO:0017076,purine nucleotide binding; GO:0030554,adenyl nucleotide binding; GO:0032553,ribon…
evm.TU.Chr1.2247	39.6896	35.7922	19.6013	52.1935	32.6161	Chr1	25760384	25763365	GO:0005737,cytoplasm; GO:0005783,endoplasmic reticulum; GO:0005789,endoplasmic reticulum membrane; GO:0005794,Golgi apparatus; GO:0000137,Golgi cis cisterna; GO:0016021,integral component of membrane; GO:0005634,nucleus; GO:0009536,plastid; GO:0005506,iron ion binding; GO:0031418,L-ascorbic acid binding; GO:0004656,procollagen-proline 4-dioxygenase activity; GO:0018401,peptidyl-proline hydroxylat…
evm.TU.Chr1.2248	112.795	25.0289	234.55	294.809	44.5154	Chr1	25779453	25780753	GO:0005737,cytoplasm; GO:0005829,cytosol; GO:0005634,nucleus; GO:0009927,histidine phosphotransfer kinase activity; GO:0043424,protein histidine kinase binding; GO:0009736,cytokinin-activated signaling pathway; GO:0009553,embryo sac development; GO:0009825,multidimensional cell growth; GO:0000160,phosphorelay signal transduction system; GO:0016310,phosphorylation; GO:0003674,molecular_function; G…
evm.TU.Chr1.225	1.5286	38.9203	6.9412	22.0059	11.1081	Chr1	2226568	2229740	--
evm.TU.Chr1.2250	0	3.7665	0	0	0	Chr1	25797314	25798149	GO:0003676,nucleic acid binding; GO:0015074,DNA integration; GO:0003674,molecular_function; GO:0005488,binding; GO:0097159,organic cyclic compound binding; GO:1901363,heterocyclic compound binding; GO:0006139,nucleobase-containing compound metabolic process; GO:0006259,DNA metabolic process; GO:0006725,cellular aromatic compound metabolic process; GO:0006807,nitrogen compound metabolic process; G…
evm.TU.Chr1.2252	6.1848	0.4082	0.1552	0.8338	2.5021	Chr1	25824427	25836712	GO:0048046,apoplast; GO:0047622,adenosine nucleosidase activity; GO:0047724,inosine nucleosidase activity; GO:0006154,adenosine catabolic process; GO:0006148,inosine catabolic process; GO:0009753,response to jasmonic acid; GO:0009611,response to wounding; GO:0003674,molecular_function; GO:0003824,catalytic activity; GO:0008477,purine nucleosidase activity; GO:0016787,hydrolase activity; GO:001679…
evm.TU.Chr1.2254	4.3867	4.7577	36.747	27.8823	53.7207	Chr1	25857833	25858208	GO:0016021,integral component of membrane; GO:0005575,cellular_component; GO:0016020,membrane; GO:0031224,intrinsic component of membrane; GO:0110165,cellular anatomical entity
evm.TU.Chr1.2258	0	2.8486	0.1292	0	0	Chr1	25876326	25877709	--
evm.TU.Chr1.2259	64.8333	19.794	21.432	22.0434	44.3025	Chr1	25883053	25888196	--
evm.TU.Chr1.226	3.6178	13.1439	26.5274	29.6858	52.841	Chr1	2230556	2234581	GO:0005737,cytoplasm; GO:0005829,cytosol; GO:0005634,nucleus; GO:0009536,plastid; GO:1990904,ribonucleoprotein complex; GO:0003729,mRNA binding; GO:0031047,gene silencing by RNA; GO:0003674,molecular_function; GO:0003676,nucleic acid binding; GO:0003723,RNA binding; GO:0005488,binding; GO:0097159,organic cyclic compound binding; GO:1901363,heterocyclic compound binding; GO:0008150,biological_proc…
evm.TU.Chr1.2260	0.0436	35.7884	0.0676	0.1434	0.0598	Chr1	25889519	25893169	GO:0016021,integral component of membrane; GO:0016020,membrane; GO:0051119,sugar transmembrane transporter activity; GO:0022857,transmembrane transporter activity; GO:0055085,transmembrane transport; GO:0003674,molecular_function; GO:0005215,transporter activity; GO:0008509,anion transmembrane transporter activity; GO:0015075,ion transmembrane transporter activity; GO:0015144,carbohydrate transme…
evm.TU.Chr1.2262	56.7393	63.6335	0.8973	15.28	837.612	Chr1	25914392	25917654	GO:0016021,integral component of membrane; GO:0016020,membrane; GO:0051119,sugar transmembrane transporter activity; GO:0022857,transmembrane transporter activity; GO:0055085,transmembrane transport; GO:0003674,molecular_function; GO:0005215,transporter activity; GO:0008509,anion transmembrane transporter activity; GO:0015075,ion transmembrane transporter activity; GO:0015144,carbohydrate transme…
evm.TU.Chr1.2263	41.9293	20.737	30.2908	42.7873	35.1793	Chr1	25920606	25926943	GO:0016607,nuclear speck; GO:0003677,DNA binding; GO:0046872,metal ion binding; GO:0042803,protein homodimerization activity; GO:0035874,cellular response to copper ion starvation; GO:0048638,regulation of developmental growth; GO:0006355,regulation of transcription, DNA-templated; GO:0003674,molecular_function; GO:0003676,nucleic acid binding; GO:0005488,binding; GO:0097159,organic cyclic compou…
evm.TU.Chr1.2266	9.1805	25.8139	77.612	77.8025	129.606	Chr1	25957185	25958693	GO:0005758,mitochondrial intermembrane space; GO:0005747,mitochondrial respiratory chain complex I; GO:0005739,mitochondrion; GO:0009536,plastid; GO:0006120,mitochondrial electron transport, NADH to ubiquinone; GO:0006091,generation of precursor metabolites and energy; GO:0006119,oxidative phosphorylation; GO:0006793,phosphorus metabolic process; GO:0006796,phosphate-containing compound metabolic…
evm.TU.Chr1.2267	7.8695	6.4939	91.4766	51.7436	58.6606	Chr1	25960957	25961130	GO:0009536,plastid; GO:0005840,ribosome; GO:0003735,structural constituent of ribosome; GO:0006412,translation; GO:0003674,molecular_function; GO:0005198,structural molecule activity; GO:0006518,peptide metabolic process; GO:0006807,nitrogen compound metabolic process; GO:0008150,biological_process; GO:0008152,metabolic process; GO:0009058,biosynthetic process; GO:0009059,macromolecule biosynthet…
evm.TU.Chr1.2268	8.7239	0.8817	117.241	29.5055	44.9182	Chr1	25966039	25969446	GO:0009507,chloroplast; GO:0008661,1-deoxy-D-xylulose-5-phosphate synthase activity; GO:0046872,metal ion binding; GO:0052865,1-deoxy-D-xylulose 5-phosphate biosynthetic process; GO:0016114,terpenoid biosynthetic process; GO:0009228,thiamine biosynthetic process; GO:0003674,molecular_function; GO:0003824,catalytic activity; GO:0016740,transferase activity; GO:0016744,transferase activity, transfe…
evm.TU.Chr1.2269	0.3787	24.0556	0	0.2988	0	Chr1	25971855	25972423	GO:0046872,metal ion binding; GO:0003674,molecular_function; GO:0005488,binding; GO:0043167,ion binding; GO:0043169,cation binding
evm.TU.Chr1.2271	2.3469	1.5412	7.2749	11.2904	17.5209	Chr1	25990886	25991887	GO:0015934,large ribosomal subunit; GO:0003723,RNA binding; GO:0003735,structural constituent of ribosome; GO:0006412,translation; GO:0003674,molecular_function; GO:0003676,nucleic acid binding; GO:0005488,binding; GO:0097159,organic cyclic compound binding; GO:1901363,heterocyclic compound binding; GO:0005198,structural molecule activity; GO:0006518,peptide metabolic process; GO:0006807,nitrogen…
evm.TU.Chr1.2274	1.6294	0.879	5.9946	7.0148	7.6104	Chr1	26020286	26025166	--
evm.TU.Chr1.2282	0.7778	0.4875	0.3718	3.2979	0.4187	Chr1	26142796	26148587	GO:0005874,microtubule; GO:0009524,phragmoplast; GO:0009506,plasmodesma; GO:0009574,preprophase band; GO:0005819,spindle; GO:0005524,ATP binding; GO:0008017,microtubule binding; GO:0016740,transferase activity; GO:0007349,cellularization; GO:0000911,cytokinesis by cell plate formation; GO:0010342,endosperm cellularization; GO:0009556,microsporogenesis; GO:0000914,phragmoplast assembly; GO:0009555…
evm.TU.Chr1.2283	0	0	0.3522	27.0928	0.1039	Chr1	26152732	26153124	GO:0016021,integral component of membrane; GO:0005575,cellular_component; GO:0016020,membrane; GO:0031224,intrinsic component of membrane; GO:0110165,cellular anatomical entity
evm.TU.Chr1.2284	11.9356	94.162	123.252	377.93	468.632	Chr1	26154789	26157052	GO:0009507,chloroplast; GO:0000036,acyl carrier activity; GO:0031177,phosphopantetheine binding; GO:0003674,molecular_function; GO:0005488,binding; GO:0044620,ACP phosphopantetheine attachment site binding; GO:0051192,prosthetic group binding; GO:0140104,molecular carrier activity; GO:0140414,phosphopantetheine-dependent carrier activity; GO:0019842,vitamin binding; GO:0033218,amide binding; GO:0…
evm.TU.Chr1.2287	31.4838	12.6853	2.6607	13.6353	8.4764	Chr1	26184397	26188807	GO:0005789,endoplasmic reticulum membrane; GO:0005576,extracellular region; GO:0016021,integral component of membrane; GO:0005886,plasma membrane; GO:0090158,endoplasmic reticulum membrane organization; GO:0061817,endoplasmic reticulum-plasma membrane tethering; GO:0046907,intracellular transport; GO:0006996,organelle organization; GO:0007029,endoplasmic reticulum organization; GO:0008150,biologi…
evm.TU.Chr1.2289	1.5884	0.2977	2.5834	15.8592	14.0127	Chr1	26202094	26206444	GO:0005829,cytosol; GO:0016021,integral component of membrane; GO:0005886,plasma membrane; GO:0005774,vacuolar membrane; GO:0015386,potassium:proton antiporter activity; GO:0015385,sodium:proton antiporter activity; GO:0055075,potassium ion homeostasis; GO:1990573,potassium ion import across plasma membrane; GO:0071805,potassium ion transmembrane transport; GO:0051453,regulation of intracellular …
evm.TU.Chr1.2290	6.2896	8.4729	9.6642	8.592	9.11	Chr1	26230948	26236427	GO:0000124,SAGA complex; GO:0000123,histone acetyltransferase complex; GO:0005575,cellular_component; GO:0005622,intracellular anatomical structure; GO:0005634,nucleus; GO:0005654,nucleoplasm; GO:0031248,protein acetyltransferase complex; GO:0031974,membrane-enclosed lumen; GO:0031981,nuclear lumen; GO:0032991,protein-containing complex; GO:0043226,organelle; GO:0043227,membrane-bounded organelle…
evm.TU.Chr1.2292	43.3438	8.9907	28.6335	48.1222	32.0218	Chr1	26260176	26262405	GO:0005654,nucleoplasm; GO:0005886,plasma membrane; GO:0009536,plastid; GO:0006355,regulation of transcription, DNA-templated; GO:0006139,nucleobase-containing compound metabolic process; GO:0006351,transcription, DNA-templated; GO:0006725,cellular aromatic compound metabolic process; GO:0006807,nitrogen compound metabolic process; GO:0008150,biological_process; GO:0008152,metabolic process; GO:0…
evm.TU.Chr1.2293	2587.04	1160.29	142.311	204.85	141.004	Chr1	26264836	26267173	GO:0005737,cytoplasm; GO:0016161,beta-amylase activity; GO:0000272,polysaccharide catabolic process; GO:0003674,molecular_function; GO:0003824,catalytic activity; GO:0004553,hydrolase activity, hydrolyzing O-glycosyl compounds; GO:0016160,amylase activity; GO:0016787,hydrolase activity; GO:0016798,hydrolase activity, acting on glycosyl bonds; GO:0005975,carbohydrate metabolic process; GO:0005976,…
evm.TU.Chr1.2294	3.9514	2.1999	12.0308	28.4293	30.7111	Chr1	26275618	26279360	GO:0000307,cyclin-dependent protein kinase holoenzyme complex; GO:0005634,nucleus; GO:0005524,ATP binding; GO:0004693,cyclin-dependent protein serine/threonine kinase activity; GO:0106310,protein serine kinase activity; GO:0008353,RNA polymerase II CTD heptapeptide repeat kinase activity; GO:0070816,phosphorylation of RNA polymerase II C-terminal domain; GO:0032968,positive regulation of transcri…
evm.TU.Chr1.2295	0.4782	0.1513	8.5231	1.5721	0	Chr1	26288405	26289143	GO:0016021,integral component of membrane; GO:0005575,cellular_component; GO:0016020,membrane; GO:0031224,intrinsic component of membrane; GO:0110165,cellular anatomical entity
evm.TU.Chr1.2314	3.6296	1.4314	101.185	5.4239	26.2164	Chr1	26517938	26519200	GO:0009507,chloroplast; GO:0051744,3,8-divinyl protochlorophyllide a 8-vinyl reductase activity; GO:0033728,divinyl chlorophyllide a 8-vinyl-reductase activity; GO:0015995,chlorophyll biosynthetic process; GO:0003674,molecular_function; GO:0003824,catalytic activity; GO:0016491,oxidoreductase activity; GO:0016627,oxidoreductase activity, acting on the CH-CH group of donors; GO:0016628,oxidoreduct…
evm.TU.Chr1.2315	52.291	186.19	1.6917	378.468	485.646	Chr1	26532374	26536106	GO:0016021,integral component of membrane; GO:0005886,plasma membrane; GO:0051539,4 iron, 4 sulfur cluster binding; GO:0003674,molecular_function; GO:0005488,binding; GO:0051536,iron-sulfur cluster binding; GO:0051540,metal cluster binding; GO:0005575,cellular_component; GO:0016020,membrane; GO:0031224,intrinsic component of membrane; GO:0110165,cellular anatomical entity; GO:0071944,cell periphe…
evm.TU.Chr1.2317	165.537	101.558	126.76	6.1366	131.511	Chr1	26576205	26577351	GO:0016021,integral component of membrane; GO:0005886,plasma membrane; GO:0051539,4 iron, 4 sulfur cluster binding; GO:0003674,molecular_function; GO:0005488,binding; GO:0051536,iron-sulfur cluster binding; GO:0051540,metal cluster binding; GO:0005575,cellular_component; GO:0016020,membrane; GO:0031224,intrinsic component of membrane; GO:0110165,cellular anatomical entity; GO:0071944,cell periphe…
evm.TU.Chr1.2318	0.5626	0.1843	5.1399	3.3513	5.6561	Chr1	26589013	26593868	GO:0009507,chloroplast; GO:0009570,chloroplast stroma; GO:0009534,chloroplast thylakoid; GO:0003723,RNA binding; GO:0031425,chloroplast RNA processing; GO:0009793,embryo development ending in seed dormancy; GO:0003674,molecular_function; GO:0003676,nucleic acid binding; GO:0005488,binding; GO:0097159,organic cyclic compound binding; GO:1901363,heterocyclic compound binding; GO:0006139,nucleobase-…
evm.TU.Chr1.2320	0.0763	6.1809	0.9464	0.4015	0	Chr1	26609698	26610451	--
evm.TU.Chr1.2321	3.984	6.4043	11.1845	24.3833	36.2913	Chr1	26613956	26618931	--
evm.TU.Chr1.2322	35.654	437.314	29.954	36.4673	79.929	Chr1	26621150	26623753	GO:0005737,cytoplasm; GO:0005634,nucleus; GO:0061630,ubiquitin protein ligase activity; GO:0004842,ubiquitin-protein transferase activity; GO:0008270,zinc ion binding; GO:0006952,defense response; GO:1900425,negative regulation of defense response to bacterium; GO:1901485,positive regulation of transcription factor catabolic process; GO:0016567,protein ubiquitination; GO:0006511,ubiquitin-depende…
evm.TU.Chr1.2323	0	0	3.2408	0	0	Chr1	26628228	26629736	GO:0003677,DNA binding; GO:0046983,protein dimerization activity; GO:0006310,DNA recombination; GO:0032196,transposition; GO:0003674,molecular_function; GO:0003676,nucleic acid binding; GO:0005488,binding; GO:0097159,organic cyclic compound binding; GO:1901363,heterocyclic compound binding; GO:0005515,protein binding; GO:0006139,nucleobase-containing compound metabolic process; GO:0006259,DNA met…
evm.TU.Chr1.2327	0.1556	135.446	0.0603	0.1023	0.0534	Chr1	26650893	26652124	--
evm.TU.Chr1.2328	98.2233	53.1035	23.865	55.5927	56.6862	Chr1	26654489	26658684	GO:0009507,chloroplast; GO:0052740,1-acyl-2-lysophosphatidylserine acylhydrolase activity; GO:0052739,phosphatidylserine 1-acylhydrolase activity; GO:0008970,phospholipase A1 activity; GO:0004620,phospholipase activity; GO:0016042,lipid catabolic process; GO:0003674,molecular_function; GO:0003824,catalytic activity; GO:0016298,lipase activity; GO:0016787,hydrolase activity; GO:0016788,hydrolase a…
evm.TU.Chr1.2333	62.2581	46.8201	38.9708	59.8447	74.0059	Chr1	26684356	26691662	GO:0005634,nucleus; GO:0005524,ATP binding; GO:0008094,DNA-dependent ATPase activity; GO:0003677,DNA binding; GO:0016787,hydrolase activity; GO:0140750,NA; GO:0031491,nucleosome binding; GO:1900036,positive regulation of cellular response to heat; GO:0000166,nucleotide binding; GO:0003674,molecular_function; GO:0005488,binding; GO:0017076,purine nucleotide binding; GO:0030554,adenyl nucleotide bi…
evm.TU.Chr1.2336	0.1927	0.1219	42.254	26.7302	0.7928	Chr1	26776319	26776627	GO:0005737,cytoplasm; GO:0005634,nucleus; GO:0051537,2 iron, 2 sulfur cluster binding; GO:0097573,glutathione oxidoreductase activity; GO:0046872,metal ion binding; GO:0000122,negative regulation of transcription by RNA polymerase II; GO:0003674,molecular_function; GO:0005488,binding; GO:0051536,iron-sulfur cluster binding; GO:0051540,metal cluster binding; GO:0003824,catalytic activity; GO:00150…
evm.TU.Chr1.2340	0.289	0.6095	129.898	0.1267	0	Chr1	26812219	26812527	GO:0005737,cytoplasm; GO:0051537,2 iron, 2 sulfur cluster binding; GO:0097573,glutathione oxidoreductase activity; GO:0046872,metal ion binding; GO:0000122,negative regulation of transcription by RNA polymerase II; GO:0003674,molecular_function; GO:0005488,binding; GO:0051536,iron-sulfur cluster binding; GO:0051540,metal cluster binding; GO:0003824,catalytic activity; GO:0015035,protein disulfide…
evm.TU.Chr1.2341	0.3853	0.6095	31.8025	1.2668	0.1321	Chr1	26817622	26817930	GO:0005737,cytoplasm; GO:0051537,2 iron, 2 sulfur cluster binding; GO:0097573,glutathione oxidoreductase activity; GO:0046872,metal ion binding; GO:0000122,negative regulation of transcription by RNA polymerase II; GO:0003674,molecular_function; GO:0005488,binding; GO:0051536,iron-sulfur cluster binding; GO:0051540,metal cluster binding; GO:0003824,catalytic activity; GO:0015035,protein disulfide…
evm.TU.Chr1.2342	0.0963	0.2438	7.9133	0	0	Chr1	26832241	26832549	GO:0005737,cytoplasm; GO:0051537,2 iron, 2 sulfur cluster binding; GO:0097573,glutathione oxidoreductase activity; GO:0046872,metal ion binding; GO:0000122,negative regulation of transcription by RNA polymerase II; GO:0003674,molecular_function; GO:0005488,binding; GO:0051536,iron-sulfur cluster binding; GO:0051540,metal cluster binding; GO:0003824,catalytic activity; GO:0015035,protein disulfide…
evm.TU.Chr1.2343	0.0963	1.9503	14.1842	0	0	Chr1	26840434	26840742	GO:0005737,cytoplasm; GO:0051537,2 iron, 2 sulfur cluster binding; GO:0097573,glutathione oxidoreductase activity; GO:0046872,metal ion binding; GO:0000122,negative regulation of transcription by RNA polymerase II; GO:0003674,molecular_function; GO:0005488,binding; GO:0051536,iron-sulfur cluster binding; GO:0051540,metal cluster binding; GO:0003824,catalytic activity; GO:0015035,protein disulfide…
evm.TU.Chr1.2344	0.1396	0.2119	9.8631	4.6798	8.5943	Chr1	26853923	26858399	GO:0005737,cytoplasm; GO:0005829,cytosol; GO:0000062,fatty-acyl-CoA binding; GO:0008289,lipid binding; GO:0006869,lipid transport; GO:0009723,response to ethylene; GO:0009753,response to jasmonic acid; GO:0009416,response to light stimulus; GO:0000166,nucleotide binding; GO:0003674,molecular_function; GO:0005488,binding; GO:0017076,purine nucleotide binding; GO:0030554,adenyl nucleotide binding; …
evm.TU.Chr1.2346	0.1113	0.1877	26.0719	3.3658	14.5505	Chr1	26868158	26872616	GO:0009507,chloroplast; GO:0005575,cellular_component; GO:0005622,intracellular anatomical structure; GO:0005737,cytoplasm; GO:0009536,plastid; GO:0043226,organelle; GO:0043227,membrane-bounded organelle; GO:0043229,intracellular organelle; GO:0043231,intracellular membrane-bounded organelle; GO:0110165,cellular anatomical entity
evm.TU.Chr1.2352	13.2229	29.3649	18.4351	29.9731	27.247	Chr1	26907191	26912911	GO:0005737,cytoplasm; GO:0005634,nucleus; GO:0009524,phragmoplast; GO:0005819,spindle; GO:0005509,calcium ion binding; GO:0030865,cortical cytoskeleton organization; GO:0000226,microtubule cytoskeleton organization; GO:0000913,preprophase band assembly; GO:0035303,regulation of dephosphorylation; GO:0009826,unidimensional cell growth; GO:0003674,molecular_function; GO:0005488,binding; GO:0043167,…
evm.TU.Chr1.2353	0.0794	0	4.9622	2.3661	0.5807	Chr1	26923158	26925269	GO:0016021,integral component of membrane; GO:0005886,plasma membrane; GO:0005524,ATP binding; GO:0106310,protein serine kinase activity; GO:0004674,protein serine/threonine kinase activity; GO:0006468,protein phosphorylation; GO:0000166,nucleotide binding; GO:0003674,molecular_function; GO:0005488,binding; GO:0017076,purine nucleotide binding; GO:0030554,adenyl nucleotide binding; GO:0032553,rib…
evm.TU.Chr1.2359	0.1899	0.4205	61.5393	6.0559	25.8945	Chr1	26991376	26995758	GO:0009507,chloroplast; GO:0009706,chloroplast inner membrane; GO:0009570,chloroplast stroma; GO:0005739,mitochondrion; GO:0005525,GTP binding; GO:0003924,GTPase activity; GO:0000287,magnesium ion binding; GO:0003729,mRNA binding; GO:0009658,chloroplast organization; GO:0009793,embryo development ending in seed dormancy; GO:0009416,response to light stimulus; GO:0006364,rRNA processing; GO:001002…
evm.TU.Chr1.236	0	0	20.3625	0.1812	0	Chr1	2341901	2347277	GO:0005509,calcium ion binding; GO:0008270,zinc ion binding; GO:0003674,molecular_function; GO:0005488,binding; GO:0043167,ion binding; GO:0043169,cation binding; GO:0046872,metal ion binding; GO:0046914,transition metal ion binding
evm.TU.Chr1.2360	0	0.0367	0	6.486	0.0398	Chr1	27003604	27004629	GO:0005634,nucleus; GO:0003700,DNA-binding transcription factor activity; GO:0000976,transcription regulatory region sequence-specific DNA binding; GO:0010432,bract development; GO:0009873,ethylene-activated signaling pathway; GO:0010582,floral meristem determinacy; GO:0010451,floral meristem growth; GO:0009908,flower development; GO:0010102,lateral root morphogenesis; GO:1901332,negative regulat…
evm.TU.Chr1.2361	11.9861	22.7624	18.771	27.7415	16.6113	Chr1	27007619	27011387	GO:0005634,nucleus; GO:0003677,DNA binding; GO:0046872,metal ion binding; GO:0003729,mRNA binding; GO:0003674,molecular_function; GO:0003676,nucleic acid binding; GO:0005488,binding; GO:0097159,organic cyclic compound binding; GO:1901363,heterocyclic compound binding; GO:0043167,ion binding; GO:0043169,cation binding; GO:0003723,RNA binding; GO:0005575,cellular_component; GO:0005622,intracellular…
evm.TU.Chr1.2366	1.06	0.7451	0.3879	2.6523	3.049	Chr1	27050847	27054909	GO:0005829,cytosol; GO:0005634,nucleus; GO:0005886,plasma membrane; GO:0034098,VCP-NPL4-UFD1 AAA ATPase complex; GO:0005524,ATP binding; GO:0016887,ATPase activity; GO:0031593,polyubiquitin modification-dependent protein binding; GO:0097352,autophagosome maturation; GO:0071712,ER-associated misfolded protein catabolic process; GO:0051228,mitotic spindle disassembly; GO:0030970,retrograde protein …
evm.TU.Chr1.2367	34.2737	16.0836	29.8491	43.5832	29.2696	Chr1	27055682	27061970	GO:0009507,chloroplast; GO:0009569,chloroplast starch grain; GO:0005737,cytoplasm; GO:0031588,nucleotide-activated protein kinase complex; GO:0005634,nucleus; GO:0016208,AMP binding; GO:0019900,kinase binding; GO:1901982,maltose binding; GO:0030295,protein kinase activator activity; GO:0019901,protein kinase binding; GO:0019887,protein kinase regulator activity; GO:0004674,protein serine/threonin…
evm.TU.Chr1.237	8.3168	1.097	576.775	0.1267	74.8729	Chr1	2348089	2350520	GO:0009507,chloroplast; GO:0003723,RNA binding; GO:0006397,mRNA processing; GO:0003674,molecular_function; GO:0003676,nucleic acid binding; GO:0005488,binding; GO:0097159,organic cyclic compound binding; GO:1901363,heterocyclic compound binding; GO:0006139,nucleobase-containing compound metabolic process; GO:0006396,RNA processing; GO:0006725,cellular aromatic compound metabolic process; GO:00068…
evm.TU.Chr1.2371	0.0329	0.0624	0.6365	0.6265	2.2983	Chr1	27096043	27097854	GO:0008270,zinc ion binding; GO:0003674,molecular_function; GO:0005488,binding; GO:0043167,ion binding; GO:0043169,cation binding; GO:0046872,metal ion binding; GO:0046914,transition metal ion binding
evm.TU.Chr1.2372	5.4827	13.2994	0.3731	7.2804	1.0271	Chr1	27101739	27103191	GO:0046872,metal ion binding; GO:0016682,oxidoreductase activity, acting on diphenols and related substances as donors, oxygen as acceptor; GO:0010150,leaf senescence; GO:0003674,molecular_function; GO:0005488,binding; GO:0043167,ion binding; GO:0043169,cation binding; GO:0003824,catalytic activity; GO:0016491,oxidoreductase activity; GO:0016679,oxidoreductase activity, acting on diphenols and re…
evm.TU.Chr1.2375	0	0	0	6.4056	0.5774	Chr1	27131217	27131711	GO:0016602,CCAAT-binding factor complex; GO:0001228,DNA-binding transcription activator activity, RNA polymerase II-specific; GO:0003700,DNA-binding transcription factor activity; GO:0000981,DNA-binding transcription factor activity, RNA polymerase II-specific; GO:0046982,protein heterodimerization activity; GO:0043565,sequence-specific DNA binding; GO:0006357,regulation of transcription by RNA p…
evm.TU.Chr1.238	0.0583	0.0553	1.4679	1.3604	4.8362	Chr1	2352874	2354916	GO:0043231,intracellular membrane-bounded organelle; GO:0005739,mitochondrion; GO:0003723,RNA binding; GO:0080156,mitochondrial mRNA modification; GO:0009451,RNA modification; GO:0010182,sugar mediated signaling pathway; GO:0003674,molecular_function; GO:0003676,nucleic acid binding; GO:0005488,binding; GO:0097159,organic cyclic compound binding; GO:1901363,heterocyclic compound binding; GO:00009…
evm.TU.Chr1.2387	9.968	2.1477	4.3788	6.4867	7.3749	Chr1	27245963	27250606	--
evm.TU.Chr1.2388	1.6537	8.1738	11.8544	10.3979	4.5364	Chr1	27252642	27253434	--
evm.TU.Chr1.2389	7.5613	53.5475	11.7193	10.3758	38.4502	Chr1	27254116	27257516	GO:0031305,integral component of mitochondrial inner membrane; GO:0005739,mitochondrion; GO:0090422,thiamine pyrophosphate transmembrane transporter activity; GO:0015234,thiamine transmembrane transporter activity; GO:0030974,thiamine pyrophosphate transmembrane transport; GO:0003674,molecular_function; GO:0005215,transporter activity; GO:0008324,cation transmembrane transporter activity; GO:0008…
evm.TU.Chr1.2390	90.877	145.527	78.504	151.247	227.035	Chr1	27261985	27262872	GO:0005789,endoplasmic reticulum membrane; GO:0016021,integral component of membrane; GO:0005886,plasma membrane; GO:0032586,protein storage vacuole membrane; GO:0006952,defense response; GO:0006950,response to stress; GO:0008150,biological_process; GO:0050896,response to stimulus; GO:0005575,cellular_component; GO:0005622,intracellular anatomical structure; GO:0005737,cytoplasm; GO:0005783,endop…
evm.TU.Chr1.2392	0.0243	0	1.8093	2.4945	3.6358	Chr1	27301152	27302375	GO:0009507,chloroplast; GO:0005739,mitochondrion; GO:0003690,double-stranded DNA binding; GO:0003723,RNA binding; GO:0009658,chloroplast organization; GO:0032502,developmental process; GO:0006353,DNA-templated transcription, termination; GO:0006355,regulation of transcription, DNA-templated; GO:0000394,RNA splicing, via endonucleolytic cleavage and ligation; GO:0003674,molecular_function; GO:0003…
evm.TU.Chr1.2394	0	0	0	67.8999	1.5121	Chr1	27315716	27316039	GO:0009909,regulation of flower development; GO:0000003,reproduction; GO:0003006,developmental process involved in reproduction; GO:0007275,multicellular organism development; GO:0008150,biological_process; GO:0009791,post-embryonic development; GO:0009908,flower development; GO:0022414,reproductive process; GO:0032501,multicellular organismal process; GO:0032502,developmental process; GO:0048367…
evm.TU.Chr1.2395	7.7323	6.1078	16.4871	47.1975	57.7474	Chr1	27323519	27328877	GO:0031901,early endosome membrane; GO:0016021,integral component of membrane; GO:0005886,plasma membrane; GO:0015031,protein transport; GO:0016192,vesicle-mediated transport; GO:0006810,transport; GO:0006811,ion transport; GO:0006820,anion transport; GO:0008104,protein localization; GO:0008150,biological_process; GO:0015833,peptide transport; GO:0033036,macromolecule localization; GO:0042886,ami…
evm.TU.Chr1.2396	0.8755	1.4771	16.3964	38.1857	19.6133	Chr1	27330485	27332312	--
evm.TU.Chr1.2398	7.2699	22.8226	26.4026	6.072	11.076	Chr1	27336705	27338875	GO:0046872,metal ion binding; GO:0017018,myosin phosphatase activity; GO:0006470,protein dephosphorylation; GO:0003674,molecular_function; GO:0005488,binding; GO:0043167,ion binding; GO:0043169,cation binding; GO:0003824,catalytic activity; GO:0004721,phosphoprotein phosphatase activity; GO:0004722,protein serine/threonine phosphatase activity; GO:0016787,hydrolase activity; GO:0016788,hydrolase …
evm.TU.Chr1.2399	7.1746	25.5927	49.8624	116.632	318.247	Chr1	27347412	27349399	GO:0009507,chloroplast; GO:0009570,chloroplast stroma; GO:0005739,mitochondrion; GO:0004813,alanine-tRNA ligase activity; GO:0016597,amino acid binding; GO:0002161,aminoacyl-tRNA editing activity; GO:0005524,ATP binding; GO:0000049,tRNA binding; GO:0008270,zinc ion binding; GO:0006419,alanyl-tRNA aminoacylation; GO:0009793,embryo development ending in seed dormancy; GO:0006400,tRNA modification; …
evm.TU.Chr1.240	8.5049	3.9264	0	0.1511	0.5255	Chr1	2371305	2372081	GO:0005634,nucleus; GO:0016567,protein ubiquitination; GO:0006464,cellular protein modification process; GO:0006807,nitrogen compound metabolic process; GO:0008150,biological_process; GO:0008152,metabolic process; GO:0009987,cellular process; GO:0019538,protein metabolic process; GO:0032446,protein modification by small protein conjugation; GO:0036211,protein modification process; GO:0043170,macr…
evm.TU.Chr1.241	1.4742	1.8653	2.6363	20.6537	50.7042	Chr1	2374058	2376500	--
evm.TU.Chr1.2412	0	0	0	2.3073	0	Chr1	27546464	27548638	GO:0005576,extracellular region; GO:0020037,heme binding; GO:0046872,metal ion binding; GO:0004601,peroxidase activity; GO:0042744,hydrogen peroxide catabolic process; GO:0006979,response to oxidative stress; GO:0003674,molecular_function; GO:0005488,binding; GO:0046906,tetrapyrrole binding; GO:0097159,organic cyclic compound binding; GO:1901363,heterocyclic compound binding; GO:0043167,ion bindi…
evm.TU.Chr1.2413	1700.21	311.512	700.059	349.964	370.707	Chr1	27556669	27557019	GO:0048046,apoplast; GO:0009505,plant-type cell wall; GO:0009506,plasmodesma; GO:0005179,hormone activity; GO:0019722,calcium-mediated signaling; GO:0007267,cell-cell signaling; GO:0003674,molecular_function; GO:0005102,signaling receptor binding; GO:0005488,binding; GO:0005515,protein binding; GO:0030545,receptor regulator activity; GO:0030546,signaling receptor activator activity; GO:0048018,re…
evm.TU.Chr1.2414	0.3508	53.3267	0.0777	0	0	Chr1	27563935	27564528	GO:0031969,chloroplast membrane; GO:0005783,endoplasmic reticulum; GO:0005789,endoplasmic reticulum membrane; GO:0005794,Golgi apparatus; GO:0000139,Golgi membrane; GO:0005795,Golgi stack; GO:0016021,integral component of membrane; GO:0016020,membrane; GO:0020037,heme binding; GO:0006778,porphyrin-containing compound metabolic process; GO:0009737,response to abscisic acid; GO:0006970,response to …
evm.TU.Chr1.2415	57.9311	11.5955	50.0647	58.8602	28.2288	Chr1	27567241	27568614	GO:0005829,cytosol; GO:0005768,endosome; GO:0005794,Golgi apparatus; GO:0000139,Golgi membrane; GO:0000138,Golgi trans cisterna; GO:0016021,integral component of membrane; GO:0005802,trans-Golgi network; GO:0016758,transferase activity, transferring hexosyl groups; GO:0042803,protein homodimerization activity; GO:0035252,UDP-xylosyltransferase activity; GO:0033843,xyloglucan 6-xylosyltransferase …
evm.TU.Chr1.2416	10.2885	4.4938	35.8079	49.1842	26.8168	Chr1	27571531	27576366	GO:0005737,cytoplasm; GO:0005829,cytosol; GO:0005634,nucleus; GO:0016277,[myelin basic protein]-arginine N-methyltransferase activity; GO:0008469,histone-arginine N-methyltransferase activity; GO:0046982,protein heterodimerization activity; GO:0042803,protein homodimerization activity; GO:0035242,protein-arginine omega-N asymmetric methyltransferase activity; GO:0035241,protein-arginine omega-N m…
evm.TU.Chr1.2417	0.246	0.2421	37.5217	5.4159	16.0212	Chr1	27577460	27590119	GO:0009507,chloroplast; GO:0009570,chloroplast stroma; GO:0005739,mitochondrion; GO:0002161,aminoacyl-tRNA editing activity; GO:0005524,ATP binding; GO:0004822,isoleucine-tRNA ligase activity; GO:0046872,metal ion binding; GO:0000049,tRNA binding; GO:0006428,isoleucyl-tRNA aminoacylation; GO:0032543,mitochondrial translation; GO:0048481,plant ovule development; GO:0003674,molecular_function; GO:0…
evm.TU.Chr1.2418	2.7739	0.8556	8.2561	11.7236	7.5334	Chr1	27599638	27601794	GO:0009507,chloroplast; GO:0009941,chloroplast envelope; GO:0009707,chloroplast outer membrane; GO:0005829,cytosol; GO:0016021,integral component of membrane; GO:0009536,plastid; GO:0061927,TOC-TIC supercomplex I; GO:0051087,chaperone binding; GO:0004930,G protein-coupled receptor activity; GO:0005525,GTP binding; GO:0003924,GTPase activity; GO:0046872,metal ion binding; GO:0043024,ribosomal smal…
evm.TU.Chr1.242	4.1013	1.2555	7.5356	16.7889	32.0725	Chr1	2380055	2381274	GO:0016021,integral component of membrane; GO:0005886,plasma membrane; GO:0009506,plasmodesma; GO:0010497,plasmodesmata-mediated intercellular transport; GO:0046739,transport of virus in multicellular host; GO:0006810,transport; GO:0008150,biological_process; GO:0009987,cellular process; GO:0010496,intercellular transport; GO:0051179,localization; GO:0051234,establishment of localization; GO:0016…
evm.TU.Chr1.2422	3.2265	1.295	10.593	4.8589	10.7066	Chr1	27637449	27639601	--
evm.TU.Chr1.2423	0.1319	0.3337	0.8175	12.6582	0.0452	Chr1	27640386	27641659	--
evm.TU.Chr1.2424	0.3307	0.2092	5.5107	5.5456	9.1862	Chr1	27642385	27642817	--
evm.TU.Chr1.2425	0.2102	0.168	4.9376	4.3204	7.768	Chr1	27643250	27646094	--
evm.TU.Chr1.2426	1.0687	1.5658	11.2463	25.1795	24.6571	Chr1	27646969	27651768	--
evm.TU.Chr1.2428	102.998	43.8822	22.3506	49.0563	23.165	Chr1	27660460	27665602	GO:0005795,Golgi stack; GO:0005874,microtubule; GO:0009531,secondary cell wall; GO:0005524,ATP binding; GO:0008017,microtubule binding; GO:0003777,microtubule motor activity; GO:0090058,metaxylem development; GO:0007019,microtubule depolymerization; GO:0007018,microtubule-based movement; GO:0009834,plant-type secondary cell wall biogenesis; GO:1903338,regulation of cell wall organization or bioge…
evm.TU.Chr1.2429	0	92.737	0.0943	0	0	Chr1	27676437	27677203	GO:0009507,chloroplast; GO:0009536,plastid; GO:0005524,ATP binding; GO:0002238,response to molecule of fungal origin; GO:0000166,nucleotide binding; GO:0003674,molecular_function; GO:0005488,binding; GO:0017076,purine nucleotide binding; GO:0030554,adenyl nucleotide binding; GO:0032553,ribonucleotide binding; GO:0032555,purine ribonucleotide binding; GO:0032559,adenyl ribonucleotide binding; GO:0…
evm.TU.Chr1.243	0.4953	0.4106	1.5088	4.1548	10.7515	Chr1	2384753	2386495	GO:0008270,zinc ion binding; GO:0016554,cytidine to uridine editing; GO:0003674,molecular_function; GO:0005488,binding; GO:0043167,ion binding; GO:0043169,cation binding; GO:0046872,metal ion binding; GO:0046914,transition metal ion binding; GO:0006139,nucleobase-containing compound metabolic process; GO:0006725,cellular aromatic compound metabolic process; GO:0006807,nitrogen compound metabolic …
evm.TU.Chr1.2431	0.2538	0.1752	0	5.6644	0.1899	Chr1	27694636	27700329	GO:0043531,ADP binding; GO:0005524,ATP binding; GO:0050832,defense response to fungus; GO:0000166,nucleotide binding; GO:0003674,molecular_function; GO:0005488,binding; GO:0017076,purine nucleotide binding; GO:0030554,adenyl nucleotide binding; GO:0032553,ribonucleotide binding; GO:0032555,purine ribonucleotide binding; GO:0032559,adenyl ribonucleotide binding; GO:0036094,small molecule binding; …
evm.TU.Chr1.2433	0.1546	0.0489	0.0359	1.0366	0.4452	Chr1	27719822	27725999	GO:0043531,ADP binding; GO:0005524,ATP binding; GO:0050832,defense response to fungus; GO:0000166,nucleotide binding; GO:0003674,molecular_function; GO:0005488,binding; GO:0017076,purine nucleotide binding; GO:0030554,adenyl nucleotide binding; GO:0032553,ribonucleotide binding; GO:0032555,purine ribonucleotide binding; GO:0032559,adenyl ribonucleotide binding; GO:0036094,small molecule binding; …
evm.TU.Chr1.2435	353.39	514.529	1610.12	2966.07	9541.29	Chr1	27731877	27733468	GO:0005737,cytoplasm; GO:0005575,cellular_component; GO:0005622,intracellular anatomical structure; GO:0110165,cellular anatomical entity
evm.TU.Chr1.2438	0.015	0.3219	0.0348	1.2399	1.2419	Chr1	27771357	27777518	GO:0000779,condensed chromosome, centromeric region; GO:0000796,condensin complex; GO:0000791,euchromatin; GO:0005654,nucleoplasm; GO:0042393,histone binding; GO:0051301,cell division; GO:0098653,centromere clustering; GO:0006325,chromatin organization; GO:0030261,chromosome condensation; GO:0010032,meiotic chromosome condensation; GO:0009556,microsporogenesis; GO:0000278,mitotic cell cycle; GO:0…
evm.TU.Chr1.2440	25.257	24.4873	29.8677	257.085	97.7392	Chr1	27782046	27782408	GO:0016021,integral component of membrane; GO:0005575,cellular_component; GO:0016020,membrane; GO:0031224,intrinsic component of membrane; GO:0110165,cellular anatomical entity
evm.TU.Chr1.2441	2.4563	2.6451	0.6943	7.56	19.2823	Chr1	27802354	27809230	GO:0004842,ubiquitin-protein transferase activity; GO:0009877,nodulation; GO:0003674,molecular_function; GO:0003824,catalytic activity; GO:0016740,transferase activity; GO:0019787,ubiquitin-like protein transferase activity; GO:0140096,catalytic activity, acting on a protein; GO:0008150,biological_process; GO:0009653,anatomical structure morphogenesis; GO:0032502,developmental process; GO:0048646…
evm.TU.Chr1.2442	1.2683	3.2095	9.2503	9.7127	10.6418	Chr1	27809778	27810784	--
evm.TU.Chr1.2446	0.0389	103	0.0603	0.0768	0.1601	Chr1	27827972	27830682	GO:0005737,cytoplasm; GO:0005768,endosome; GO:0005794,Golgi apparatus; GO:0032580,Golgi cisterna membrane; GO:0000139,Golgi membrane; GO:0000138,Golgi trans cisterna; GO:0016021,integral component of membrane; GO:0016020,membrane; GO:0005886,plasma membrane; GO:0005802,trans-Golgi network; GO:0008460,dTDP-glucose 4,6-dehydratase activity; GO:0070403,NAD+ binding; GO:0048040,UDP-glucuronate decarb…
evm.TU.Chr1.2447	3.2008	1.35	7.309	11.7856	15.1311	Chr1	27832406	27836554	GO:0009507,chloroplast; GO:0005525,GTP binding; GO:0003924,GTPase activity; GO:0003746,translation elongation factor activity; GO:0000166,nucleotide binding; GO:0001882,nucleoside binding; GO:0001883,purine nucleoside binding; GO:0003674,molecular_function; GO:0005488,binding; GO:0017076,purine nucleotide binding; GO:0019001,guanyl nucleotide binding; GO:0032549,ribonucleoside binding; GO:0032550…
evm.TU.Chr1.2449	0.5638	1.5694	0.6291	4.2111	0.0928	Chr1	27881108	27882427	--
evm.TU.Chr1.245	2.3727	2.8658	7.355	13.4739	24.7038	Chr1	2387859	2388134	GO:0016021,integral component of membrane; GO:0005742,mitochondrial outer membrane translocase complex; GO:0005739,mitochondrion; GO:0000325,plant-type vacuole; GO:0009536,plastid; GO:0015450,P-P-bond-hydrolysis-driven protein transmembrane transporter activity; GO:0006626,protein targeting to mitochondrion; GO:0003674,molecular_function; GO:0005215,transporter activity; GO:0008320,protein transm…
evm.TU.Chr1.2450	0.1023	56.303	0	0.8071	0	Chr1	27896010	27896425	GO:0005739,mitochondrion; GO:0009631,cold acclimation; GO:0009737,response to abscisic acid; GO:0009409,response to cold; GO:0009414,response to water deprivation; GO:0006950,response to stress; GO:0008150,biological_process; GO:0009266,response to temperature stimulus; GO:0009628,response to abiotic stimulus; GO:0050896,response to stimulus; GO:0009719,response to endogenous stimulus; GO:0009725…
evm.TU.Chr1.2451	0.1217	0.077	40.7582	0.0801	0	Chr1	27898337	27899116	GO:0005576,extracellular region; GO:0006952,defense response; GO:0006950,response to stress; GO:0008150,biological_process; GO:0050896,response to stimulus; GO:0005575,cellular_component; GO:0110165,cellular anatomical entity
evm.TU.Chr1.2452	3.0341	0.4669	2.4784	43.9439	29.468	Chr1	27908224	27910001	GO:0016021,integral component of membrane; GO:0009705,plant-type vacuole membrane; GO:0005353,fructose transmembrane transporter activity; GO:0051119,sugar transmembrane transporter activity; GO:0008643,carbohydrate transport; GO:0070417,cellular response to cold; GO:0006995,cellular response to nitrogen starvation; GO:0007623,circadian rhythm; GO:1902334,fructose export from vacuole to cytoplasm…
evm.TU.Chr1.2454	17.7674	21.0113	45.7548	60.0297	165.542	Chr1	27924346	27928755	GO:0005829,cytosol; GO:0009514,glyoxysome; GO:0005730,nucleolus; GO:0005777,peroxisome; GO:0009505,plant-type cell wall; GO:0009506,plasmodesma; GO:0003857,3-hydroxyacyl-CoA dehydrogenase activity; GO:0008692,3-hydroxybutyryl-CoA epimerase activity; GO:0004165,dodecenoyl-CoA delta-isomerase activity; GO:0004300,enoyl-CoA hydratase activity; GO:0016508,long-chain-enoyl-CoA hydratase activity; GO:0…
evm.TU.Chr1.2455	0.0917	0.0893	0.2516	0.6589	2.4489	Chr1	27931280	27938108	GO:0006281,DNA repair; GO:0006139,nucleobase-containing compound metabolic process; GO:0006259,DNA metabolic process; GO:0006725,cellular aromatic compound metabolic process; GO:0006807,nitrogen compound metabolic process; GO:0006950,response to stress; GO:0006974,cellular response to DNA damage stimulus; GO:0008150,biological_process; GO:0008152,metabolic process; GO:0009987,cellular process; GO…
evm.TU.Chr1.2456	5.1266	15.4844	72.1516	149.839	102.069	Chr1	27938981	27940872	GO:0005930,axoneme; GO:0097014,ciliary plasm; GO:0030286,dynein complex; GO:0005874,microtubule; GO:0031514,motile cilium; GO:0007017,microtubule-based process; GO:0044458,motile cilium assembly; GO:0008150,biological_process; GO:0009987,cellular process; GO:0006996,organelle organization; GO:0016043,cellular component organization; GO:0022607,cellular component assembly; GO:0030030,cell projecti…
evm.TU.Chr1.2457	0	0	1.9467	2.3124	1.292	Chr1	27978347	27979039	GO:0000932,P-body; GO:0046872,metal ion binding; GO:0003674,molecular_function; GO:0005488,binding; GO:0043167,ion binding; GO:0043169,cation binding; GO:0005575,cellular_component; GO:0005622,intracellular anatomical structure; GO:0005737,cytoplasm; GO:0035770,ribonucleoprotein granule; GO:0036464,cytoplasmic ribonucleoprotein granule; GO:0043226,organelle; GO:0043228,non-membrane-bounded organe…
evm.TU.Chr1.246	0.3771	1.2525	2.1917	5.7338	13.2213	Chr1	2389009	2390732	GO:0008168,methyltransferase activity; GO:0032259,methylation; GO:0003674,molecular_function; GO:0003824,catalytic activity; GO:0016740,transferase activity; GO:0016741,transferase activity, transferring one-carbon groups; GO:0008150,biological_process; GO:0008152,metabolic process
evm.TU.Chr1.2463	0.2777	13.8666	0	0.073	0.0254	Chr1	28040235	28041934	GO:0016021,integral component of membrane; GO:0016020,membrane; GO:0015297,antiporter activity; GO:0022857,transmembrane transporter activity; GO:0042910,xenobiotic transmembrane transporter activity; GO:1990961,xenobiotic detoxification by transmembrane export across the plasma membrane; GO:0003674,molecular_function; GO:0005215,transporter activity; GO:0015291,secondary active transmembrane tra…
evm.TU.Chr1.2468	68.5136	63.5205	16.81	32.4272	91.1146	Chr1	28114400	28118031	GO:0005737,cytoplasm; GO:0005759,mitochondrial matrix; GO:0005739,mitochondrion; GO:0016407,acetyltransferase activity; GO:0004147,dihydrolipoamide branched chain acyltransferase activity; GO:0043754,dihydrolipoyllysine-residue (2-methylpropanoyl)transferase activity; GO:0031405,lipoic acid binding; GO:0008270,zinc ion binding; GO:0043617,cellular response to sucrose starvation; GO:0006633,fatty …
evm.TU.Chr1.2471	0.0264	0.9795	0.2045	0	0.0603	Chr1	28139044	28144805	GO:0005887,integral component of plasma membrane; GO:0051015,actin filament binding; GO:0030036,actin cytoskeleton organization; GO:0061936,fusion of sperm to egg plasma membrane involved in double fertilization forming a zygote and endosperm; GO:0048235,pollen sperm cell differentiation; GO:0003674,molecular_function; GO:0003779,actin binding; GO:0005488,binding; GO:0005515,protein binding; GO:0…
evm.TU.Chr1.2472	26.61	48.9642	33.1341	55.5742	96.4401	Chr1	28147060	28148833	GO:0005829,cytosol; GO:0005739,mitochondrion; GO:0018773,acetylpyruvate hydrolase activity; GO:0047621,acylpyruvate hydrolase activity; GO:0005507,copper ion binding; GO:0003674,molecular_function; GO:0003824,catalytic activity; GO:0016787,hydrolase activity; GO:0016822,hydrolase activity, acting on acid carbon-carbon bonds; GO:0016823,hydrolase activity, acting on acid carbon-carbon bonds, in ke…
evm.TU.Chr1.2473	0.2947	0.2486	2.3601	0.7752	1.9538	Chr1	28153523	28155403	GO:0033186,CAF-1 complex; GO:0005634,nucleus; GO:0006310,DNA recombination; GO:0006281,DNA repair; GO:0044772,mitotic cell cycle phase transition; GO:0006334,nucleosome assembly; GO:0010389,regulation of G2/M transition of mitotic cell cycle; GO:0010449,root meristem growth; GO:0010448,vegetative meristem growth; GO:0006139,nucleobase-containing compound metabolic process; GO:0006259,DNA metaboli…
evm.TU.Chr1.2480	27.9997	36.2524	9.7078	0.4485	239.906	Chr1	28227240	28229225	GO:0004301,epoxide hydrolase activity; GO:0003674,molecular_function; GO:0003824,catalytic activity; GO:0016787,hydrolase activity; GO:0016801,hydrolase activity, acting on ether bonds; GO:0016803,ether hydrolase activity
evm.TU.Chr1.2484	0.8655	0.3325	106.261	43.9214	7.0802	Chr1	28273477	28290091	GO:0003824,catalytic activity; GO:0003674,molecular_function
evm.TU.Chr1.2486	0	0	16.8913	3.3512	0.1487	Chr1	28293993	28295059	GO:0004301,epoxide hydrolase activity; GO:0003674,molecular_function; GO:0003824,catalytic activity; GO:0016787,hydrolase activity; GO:0016801,hydrolase activity, acting on ether bonds; GO:0016803,ether hydrolase activity
evm.TU.Chr1.2487	0.0247	0	2.2188	0.8764	0	Chr1	28306787	28319473	GO:0004301,epoxide hydrolase activity; GO:0003674,molecular_function; GO:0003824,catalytic activity; GO:0016787,hydrolase activity; GO:0016801,hydrolase activity, acting on ether bonds; GO:0016803,ether hydrolase activity
evm.TU.Chr1.2488	0.16	2.2275	2.1497	4.4898	0.2927	Chr1	28326247	28326902	--
evm.TU.Chr1.2490	38.3058	53.1663	33.6343	470.008	435.404	Chr1	28334715	28335596	GO:0016021,integral component of membrane; GO:0046872,metal ion binding; GO:0061630,ubiquitin protein ligase activity; GO:0006952,defense response; GO:0003674,molecular_function; GO:0005488,binding; GO:0043167,ion binding; GO:0043169,cation binding; GO:0003824,catalytic activity; GO:0004842,ubiquitin-protein transferase activity; GO:0016740,transferase activity; GO:0019787,ubiquitin-like protein …
evm.TU.Chr1.2491	0.4188	0.4934	2.0818	3.8936	3.2686	Chr1	28339597	28343913	GO:0000793,condensed chromosome; GO:0000796,condensin complex; GO:0005730,nucleolus; GO:0005634,nucleus; GO:0003682,chromatin binding; GO:0010032,meiotic chromosome condensation; GO:0051306,mitotic sister chromatid separation; GO:0045739,positive regulation of DNA repair; GO:2001022,positive regulation of response to DNA damage stimulus; GO:0003674,molecular_function; GO:0005488,binding; GO:00000…
evm.TU.Chr1.2492	4.1154	1883.46	1.1892	1.1925	1.0524	Chr1	28386564	28388371	GO:0016021,integral component of membrane; GO:0045330,aspartyl esterase activity; GO:0030599,pectinesterase activity; GO:0046910,pectinesterase inhibitor activity; GO:0042545,cell wall modification; GO:0045490,pectin catabolic process; GO:0003674,molecular_function; GO:0003824,catalytic activity; GO:0016787,hydrolase activity; GO:0016788,hydrolase activity, acting on ester bonds; GO:0052689,carbo…
evm.TU.Chr1.2493	1.9506	953.47	0.4141	0.3865	0.5681	Chr1	28415461	28429837	GO:0016021,integral component of membrane; GO:0045330,aspartyl esterase activity; GO:0030599,pectinesterase activity; GO:0046910,pectinesterase inhibitor activity; GO:0042545,cell wall modification; GO:0045490,pectin catabolic process; GO:0003674,molecular_function; GO:0003824,catalytic activity; GO:0016787,hydrolase activity; GO:0016788,hydrolase activity, acting on ester bonds; GO:0052689,carbo…
evm.TU.Chr1.2494	49.2373	44.3934	22.478	44.1833	40.8609	Chr1	28432195	28437838	GO:0005737,cytoplasm; GO:0005777,peroxisome; GO:0003995,acyl-CoA dehydrogenase activity; GO:0050660,flavin adenine dinucleotide binding; GO:0033539,fatty acid beta-oxidation using acyl-CoA dehydrogenase; GO:0048767,root hair elongation; GO:0003674,molecular_function; GO:0003824,catalytic activity; GO:0016491,oxidoreductase activity; GO:0016627,oxidoreductase activity, acting on the CH-CH group of…
evm.TU.Chr1.2495	0.6615	1.0498	0.3128	0.4865	0.3537	Chr1	28441545	28446729	GO:0005829,cytosol; GO:0009505,plant-type cell wall; GO:0042170,plastid membrane; GO:0016157,sucrose synthase activity; GO:0001666,response to hypoxia; GO:0010431,seed maturation; GO:0005982,starch metabolic process; GO:0005985,sucrose metabolic process; GO:0003674,molecular_function; GO:0003824,catalytic activity; GO:0008194,UDP-glycosyltransferase activity; GO:0016740,transferase activity; GO:0…
evm.TU.Chr1.2498	0	0	0	29.5381	83.3006	Chr1	28518022	28518294	--
evm.TU.Chr1.250	159.46	16.4566	1.4669	6.0223	18.7598	Chr1	2429804	2430778	GO:0005829,cytosol; GO:0016616,oxidoreductase activity, acting on the CH-OH group of donors, NAD or NADP as acceptor; GO:0003674,molecular_function; GO:0003824,catalytic activity; GO:0016491,oxidoreductase activity; GO:0016614,oxidoreductase activity, acting on CH-OH group of donors; GO:0005575,cellular_component; GO:0005622,intracellular anatomical structure; GO:0005737,cytoplasm; GO:0110165,cel…
evm.TU.Chr1.2503	0.314	1.033	19.7587	0.9084	1.5504	Chr1	28546836	28547478	--
evm.TU.Chr1.251	67.8817	32.2442	10.5942	28.4165	38.97	Chr1	2440114	2442875	--
evm.TU.Chr1.2512	1.7325	3.0889	28.4994	31.896	60.3236	Chr1	28635100	28636416	GO:0005739,mitochondrion; GO:0050897,cobalt ion binding; GO:0046983,protein dimerization activity; GO:0016554,cytidine to uridine editing; GO:0080156,mitochondrial mRNA modification; GO:1900864,mitochondrial RNA modification; GO:0006397,mRNA processing; GO:0003674,molecular_function; GO:0005488,binding; GO:0043167,ion binding; GO:0043169,cation binding; GO:0046872,metal ion binding; GO:0046914,tr…
evm.TU.Chr1.2513	62.1465	33.4627	31.1968	51.7142	70.4626	Chr1	28637805	28639974	GO:0005737,cytoplasm; GO:0005516,calmodulin binding; GO:0003755,peptidyl-prolyl cis-trans isomerase activity; GO:0061077,chaperone-mediated protein folding; GO:0000413,protein peptidyl-prolyl isomerization; GO:0003674,molecular_function; GO:0005488,binding; GO:0005515,protein binding; GO:0003824,catalytic activity; GO:0016853,isomerase activity; GO:0016859,cis-trans isomerase activity; GO:0140096…
evm.TU.Chr1.2514	29.9004	1.4324	45.5684	252.167	117.825	Chr1	28653752	28655857	GO:0005737,cytoplasm; GO:0005634,nucleus; GO:0005886,plasma membrane; GO:0003677,DNA binding; GO:0003700,DNA-binding transcription factor activity; GO:0000976,transcription regulatory region sequence-specific DNA binding; GO:0008219,cell death; GO:0009873,ethylene-activated signaling pathway; GO:0010286,heat acclimation; GO:0045893,positive regulation of transcription, DNA-templated; GO:0009735,r…
evm.TU.Chr1.2516	64.8885	69.7979	36.315	53.4208	39.8172	Chr1	28673248	28673853	--
evm.TU.Chr1.2518	5.4778	3.2683	2.3744	8.7731	7.3422	Chr1	28679976	28688072	GO:0031410,cytoplasmic vesicle; GO:0005886,plasma membrane; GO:0070290,N-acylphosphatidylethanolamine-specific phospholipase D activity; GO:0004630,phospholipase D activity; GO:0048017,inositol lipid-mediated signaling; GO:0008610,lipid biosynthetic process; GO:0006654,phosphatidic acid biosynthetic process; GO:0009395,phospholipid catabolic process; GO:0048364,root development; GO:0003674,molecu…
evm.TU.Chr1.2519	2.1626	1.4486	15.4773	14.4703	15.1359	Chr1	28692281	28694327	--
evm.TU.Chr1.2520	75.5581	643.499	14.6145	32.4994	1.1834	Chr1	28696064	28696546	GO:0010427,abscisic acid binding; GO:0004518,nuclease activity; GO:0004864,protein phosphatase inhibitor activity; GO:0038023,signaling receptor activity; GO:0009738,abscisic acid-activated signaling pathway; GO:0006952,defense response; GO:0009607,response to biotic stimulus; GO:0003674,molecular_function; GO:0005488,binding; GO:0008289,lipid binding; GO:0019840,isoprenoid binding; GO:0031406,ca…
evm.TU.Chr1.2521	95.2179	26.6695	4.1073	13.3726	2.7895	Chr1	28705271	28705753	GO:0010427,abscisic acid binding; GO:0004518,nuclease activity; GO:0004864,protein phosphatase inhibitor activity; GO:0038023,signaling receptor activity; GO:0009738,abscisic acid-activated signaling pathway; GO:0006952,defense response; GO:0009607,response to biotic stimulus; GO:0003674,molecular_function; GO:0005488,binding; GO:0008289,lipid binding; GO:0019840,isoprenoid binding; GO:0031406,ca…
evm.TU.Chr1.2522	95.2179	29.9447	10.6027	21.7203	4.4801	Chr1	28706563	28707045	GO:0010427,abscisic acid binding; GO:0004518,nuclease activity; GO:0004864,protein phosphatase inhibitor activity; GO:0038023,signaling receptor activity; GO:0009738,abscisic acid-activated signaling pathway; GO:0006952,defense response; GO:0009607,response to biotic stimulus; GO:0003674,molecular_function; GO:0005488,binding; GO:0008289,lipid binding; GO:0019840,isoprenoid binding; GO:0031406,ca…
evm.TU.Chr1.2523	19.2901	2.4954	2.8656	9.2392	5.1563	Chr1	28708109	28708591	GO:0010427,abscisic acid binding; GO:0004518,nuclease activity; GO:0004864,protein phosphatase inhibitor activity; GO:0038023,signaling receptor activity; GO:0009738,abscisic acid-activated signaling pathway; GO:0006952,defense response; GO:0009607,response to biotic stimulus; GO:0003674,molecular_function; GO:0005488,binding; GO:0008289,lipid binding; GO:0019840,isoprenoid binding; GO:0031406,ca…
evm.TU.Chr1.2524	28.3497	4.8348	6.2088	12.0758	2.1132	Chr1	28709388	28709870	GO:0010427,abscisic acid binding; GO:0004518,nuclease activity; GO:0004864,protein phosphatase inhibitor activity; GO:0038023,signaling receptor activity; GO:0009738,abscisic acid-activated signaling pathway; GO:0006952,defense response; GO:0009607,response to biotic stimulus; GO:0003674,molecular_function; GO:0005488,binding; GO:0008289,lipid binding; GO:0019840,isoprenoid binding; GO:0031406,ca…
evm.TU.Chr1.2525	1.6987	0.8017	1.4835	1.3297	0.4253	Chr1	28713750	28718914	GO:0008234,cysteine-type peptidase activity; GO:0006508,proteolysis; GO:0003674,molecular_function; GO:0003824,catalytic activity; GO:0008233,peptidase activity; GO:0016787,hydrolase activity; GO:0140096,catalytic activity, acting on a protein; GO:0006807,nitrogen compound metabolic process; GO:0008150,biological_process; GO:0008152,metabolic process; GO:0019538,protein metabolic process; GO:0043…
evm.TU.Chr1.2529	47.6684	11.0017	47.0873	156.076	0.0702	Chr1	28764375	28766267	GO:0005886,plasma membrane; GO:0046872,metal ion binding; GO:0017018,myosin phosphatase activity; GO:0004722,protein serine/threonine phosphatase activity; GO:0045926,negative regulation of growth; GO:0035970,peptidyl-threonine dephosphorylation; GO:0006470,protein dephosphorylation; GO:1904526,regulation of microtubule binding; GO:0009414,response to water deprivation; GO:0003674,molecular_funct…
evm.TU.Chr1.253	10.4147	8.913	52.2406	78.863	99.7579	Chr1	2446266	2452036	GO:0005737,cytoplasm; GO:0005634,nucleus; GO:0000974,Prp19 complex; GO:0071006,U2-type catalytic step 1 spliceosome; GO:0061630,ubiquitin protein ligase activity; GO:0004842,ubiquitin-protein transferase activity; GO:0006281,DNA repair; GO:0045087,innate immune response; GO:0000398,mRNA splicing, via spliceosome; GO:0070534,protein K63-linked ubiquitination; GO:0016567,protein ubiquitination; GO:…
evm.TU.Chr1.2530	239.706	26.9174	25.2701	29.0168	31.8188	Chr1	28767848	28772301	GO:0004465,lipoprotein lipase activity; GO:0016042,lipid catabolic process; GO:0003674,molecular_function; GO:0003824,catalytic activity; GO:0004806,triglyceride lipase activity; GO:0016298,lipase activity; GO:0016787,hydrolase activity; GO:0016788,hydrolase activity, acting on ester bonds; GO:0052689,carboxylic ester hydrolase activity; GO:0006629,lipid metabolic process; GO:0008150,biological_p…
evm.TU.Chr1.2532	1.5045	253.32	0.1666	3.1561	0.0491	Chr1	28785225	28786557	GO:0005789,endoplasmic reticulum membrane; GO:0016021,integral component of membrane; GO:0030544,Hsp70 protein binding; GO:0071218,cellular response to misfolded protein; GO:0051085,chaperone cofactor-dependent protein refolding; GO:0030433,ubiquitin-dependent ERAD pathway; GO:0003674,molecular_function; GO:0005488,binding; GO:0005515,protein binding; GO:0031072,heat shock protein binding; GO:000…
evm.TU.Chr1.2533	2.0969	1.0575	7.0888	8.3126	13.6926	Chr1	28787112	28791315	GO:0005730,nucleolus; GO:0003729,mRNA binding; GO:0003723,RNA binding; GO:0009793,embryo development ending in seed dormancy; GO:0006417,regulation of translation; GO:0003674,molecular_function; GO:0003676,nucleic acid binding; GO:0005488,binding; GO:0097159,organic cyclic compound binding; GO:1901363,heterocyclic compound binding; GO:0000003,reproduction; GO:0003006,developmental process involve…
evm.TU.Chr1.2535	21.8031	2.12	13.5575	11.1884	9.6399	Chr1	28829396	28831874	GO:0016021,integral component of membrane; GO:0004650,polygalacturonase activity; GO:0005975,carbohydrate metabolic process; GO:0003674,molecular_function; GO:0003824,catalytic activity; GO:0004553,hydrolase activity, hydrolyzing O-glycosyl compounds; GO:0016787,hydrolase activity; GO:0016798,hydrolase activity, acting on glycosyl bonds; GO:0008150,biological_process; GO:0008152,metabolic process…
evm.TU.Chr1.2536	0.8045	0.3992	5.2811	7.4266	13.4362	Chr1	28833422	28838264	GO:0005730,nucleolus; GO:0005575,cellular_component; GO:0005622,intracellular anatomical structure; GO:0005634,nucleus; GO:0031974,membrane-enclosed lumen; GO:0031981,nuclear lumen; GO:0043226,organelle; GO:0043227,membrane-bounded organelle; GO:0043228,non-membrane-bounded organelle; GO:0043229,intracellular organelle; GO:0043231,intracellular membrane-bounded organelle; GO:0043232,intracellular…
evm.TU.Chr1.2538	19.6133	10.8809	11.1752	7.655	5.3983	Chr1	28843581	28844656	GO:0046872,metal ion binding; GO:0050896,response to stimulus; GO:0003674,molecular_function; GO:0005488,binding; GO:0043167,ion binding; GO:0043169,cation binding; GO:0008150,biological_process
evm.TU.Chr1.2539	0.6779	0.3119	0.191	3.9712	2.7895	Chr1	28847011	28847600	GO:0010427,abscisic acid binding; GO:0004518,nuclease activity; GO:0004864,protein phosphatase inhibitor activity; GO:0038023,signaling receptor activity; GO:0009738,abscisic acid-activated signaling pathway; GO:0006952,defense response; GO:0009607,response to biotic stimulus; GO:0003674,molecular_function; GO:0005488,binding; GO:0008289,lipid binding; GO:0019840,isoprenoid binding; GO:0031406,ca…
evm.TU.Chr1.2540	113.2	32.7653	63.2964	137.804	127.379	Chr1	28864535	28865284	GO:0010427,abscisic acid binding; GO:0004864,protein phosphatase inhibitor activity; GO:0038023,signaling receptor activity; GO:0009738,abscisic acid-activated signaling pathway; GO:0006952,defense response; GO:0009607,response to biotic stimulus; GO:0003674,molecular_function; GO:0005488,binding; GO:0008289,lipid binding; GO:0019840,isoprenoid binding; GO:0031406,carboxylic acid binding; GO:0033…
evm.TU.Chr1.2541	0	0	0	14.7398	0.084	Chr1	28866520	28867256	GO:0010427,abscisic acid binding; GO:0004864,protein phosphatase inhibitor activity; GO:0038023,signaling receptor activity; GO:0009738,abscisic acid-activated signaling pathway; GO:0006952,defense response; GO:0009607,response to biotic stimulus; GO:0003674,molecular_function; GO:0005488,binding; GO:0008289,lipid binding; GO:0019840,isoprenoid binding; GO:0031406,carboxylic acid binding; GO:0033…
evm.TU.Chr1.2542	12.2027	5.8486	323.43	5336.14	5.4099	Chr1	28881927	28882556	GO:0010427,abscisic acid binding; GO:0004864,protein phosphatase inhibitor activity; GO:0038023,signaling receptor activity; GO:0009738,abscisic acid-activated signaling pathway; GO:0006952,defense response; GO:0009835,fruit ripening; GO:0009607,response to biotic stimulus; GO:0003674,molecular_function; GO:0005488,binding; GO:0008289,lipid binding; GO:0019840,isoprenoid binding; GO:0031406,carbo…
evm.TU.Chr1.2544	0	8.7574	0	0	0	Chr1	28894704	28895312	GO:0010427,abscisic acid binding; GO:0004518,nuclease activity; GO:0004864,protein phosphatase inhibitor activity; GO:0038023,signaling receptor activity; GO:0009738,abscisic acid-activated signaling pathway; GO:0006952,defense response; GO:0009607,response to biotic stimulus; GO:0003674,molecular_function; GO:0005488,binding; GO:0008289,lipid binding; GO:0019840,isoprenoid binding; GO:0031406,ca…
evm.TU.Chr1.2545	2.7907	18.2046	16.6282	0.8155	0.0851	Chr1	28901912	28902498	GO:0010427,abscisic acid binding; GO:0004864,protein phosphatase inhibitor activity; GO:0038023,signaling receptor activity; GO:0009738,abscisic acid-activated signaling pathway; GO:0006952,defense response; GO:0009813,flavonoid biosynthetic process; GO:0009607,response to biotic stimulus; GO:0003674,molecular_function; GO:0005488,binding; GO:0008289,lipid binding; GO:0019840,isoprenoid binding; …
evm.TU.Chr1.2546	0.8326	0.439	0.9679	6.8436	0.3807	Chr1	28904858	28905339	GO:0010427,abscisic acid binding; GO:0004518,nuclease activity; GO:0004864,protein phosphatase inhibitor activity; GO:0038023,signaling receptor activity; GO:0009738,abscisic acid-activated signaling pathway; GO:0006952,defense response; GO:0009607,response to biotic stimulus; GO:0003674,molecular_function; GO:0005488,binding; GO:0008289,lipid binding; GO:0019840,isoprenoid binding; GO:0031406,ca…
evm.TU.Chr1.2550	221.083	104.049	672.337	1515.9	242.585	Chr1	28941480	28942092	GO:0010427,abscisic acid binding; GO:0004864,protein phosphatase inhibitor activity; GO:0038023,signaling receptor activity; GO:0009738,abscisic acid-activated signaling pathway; GO:0006952,defense response; GO:0009813,flavonoid biosynthetic process; GO:0009607,response to biotic stimulus; GO:0003674,molecular_function; GO:0005488,binding; GO:0008289,lipid binding; GO:0019840,isoprenoid binding; …
evm.TU.Chr1.2552	38.0247	39.35	10.1148	23.2944	3.1968	Chr1	28952457	28952939	GO:0010427,abscisic acid binding; GO:0004518,nuclease activity; GO:0004864,protein phosphatase inhibitor activity; GO:0038023,signaling receptor activity; GO:0009738,abscisic acid-activated signaling pathway; GO:0006952,defense response; GO:0009607,response to biotic stimulus; GO:0003674,molecular_function; GO:0005488,binding; GO:0008289,lipid binding; GO:0019840,isoprenoid binding; GO:0031406,ca…
evm.TU.Chr1.2553	11.3399	3.1972	6.6864	22.6928	7.185	Chr1	28954887	28955369	GO:0010427,abscisic acid binding; GO:0004518,nuclease activity; GO:0004864,protein phosphatase inhibitor activity; GO:0038023,signaling receptor activity; GO:0009738,abscisic acid-activated signaling pathway; GO:0006952,defense response; GO:0009607,response to biotic stimulus; GO:0003674,molecular_function; GO:0005488,binding; GO:0008289,lipid binding; GO:0019840,isoprenoid binding; GO:0031406,ca…
evm.TU.Chr1.2555	8.9901	2.0223	19.5072	83.895	1.3701	Chr1	28972003	28972485	GO:0010427,abscisic acid binding; GO:0004518,nuclease activity; GO:0004864,protein phosphatase inhibitor activity; GO:0038023,signaling receptor activity; GO:0009738,abscisic acid-activated signaling pathway; GO:0006952,defense response; GO:0009607,response to biotic stimulus; GO:0003674,molecular_function; GO:0005488,binding; GO:0008289,lipid binding; GO:0019840,isoprenoid binding; GO:0031406,ca…
evm.TU.Chr1.2556	44.0011	6.8753	12.9071	70.2904	184.211	Chr1	28981894	28983589	GO:0010427,abscisic acid binding; GO:0004518,nuclease activity; GO:0004864,protein phosphatase inhibitor activity; GO:0038023,signaling receptor activity; GO:0009738,abscisic acid-activated signaling pathway; GO:0006952,defense response; GO:0009607,response to biotic stimulus; GO:0003674,molecular_function; GO:0005488,binding; GO:0008289,lipid binding; GO:0019840,isoprenoid binding; GO:0031406,ca…
evm.TU.Chr1.2557	0.8682	0.6277	0.0961	36.5355	6.8897	Chr1	28984029	28984617	GO:0010427,abscisic acid binding; GO:0004864,protein phosphatase inhibitor activity; GO:0038023,signaling receptor activity; GO:0009738,abscisic acid-activated signaling pathway; GO:0006952,defense response; GO:0009813,flavonoid biosynthetic process; GO:0009607,response to biotic stimulus; GO:0003674,molecular_function; GO:0005488,binding; GO:0008289,lipid binding; GO:0019840,isoprenoid binding; …
evm.TU.Chr1.2558	2.835	0.6238	1.3373	14.3451	2.7895	Chr1	28986286	28986768	GO:0010427,abscisic acid binding; GO:0004518,nuclease activity; GO:0004864,protein phosphatase inhibitor activity; GO:0038023,signaling receptor activity; GO:0009738,abscisic acid-activated signaling pathway; GO:0006952,defense response; GO:0009607,response to biotic stimulus; GO:0003674,molecular_function; GO:0005488,binding; GO:0008289,lipid binding; GO:0019840,isoprenoid binding; GO:0031406,ca…
evm.TU.Chr1.2559	1.4175	0.4679	0.9552	17.2628	9.89	Chr1	28992743	28993225	GO:0010427,abscisic acid binding; GO:0004518,nuclease activity; GO:0004864,protein phosphatase inhibitor activity; GO:0038023,signaling receptor activity; GO:0009738,abscisic acid-activated signaling pathway; GO:0006952,defense response; GO:0009607,response to biotic stimulus; GO:0003674,molecular_function; GO:0005488,binding; GO:0008289,lipid binding; GO:0019840,isoprenoid binding; GO:0031406,ca…
evm.TU.Chr1.2561	1.7995	0.7274	6.0043	4.0427	6.1362	Chr1	29001280	29002883	--
evm.TU.Chr1.257	0.091	110.259	0.9876	0.1496	0.9364	Chr1	2482737	2486399	GO:0005634,nucleus; GO:0003677,DNA binding; GO:0009908,flower development; GO:0048579,negative regulation of long-day photoperiodism, flowering; GO:0009909,regulation of flower development; GO:0003674,molecular_function; GO:0003676,nucleic acid binding; GO:0005488,binding; GO:0097159,organic cyclic compound binding; GO:1901363,heterocyclic compound binding; GO:0000003,reproduction; GO:0003006,dev…
evm.TU.Chr1.2572	0.2512	0.4768	0	7.1023	0.1723	Chr1	29161303	29161954	GO:0010427,abscisic acid binding; GO:0004864,protein phosphatase inhibitor activity; GO:0038023,signaling receptor activity; GO:0009738,abscisic acid-activated signaling pathway; GO:0006952,defense response; GO:0009813,flavonoid biosynthetic process; GO:0009607,response to biotic stimulus; GO:0003674,molecular_function; GO:0005488,binding; GO:0008289,lipid binding; GO:0019840,isoprenoid binding; …
evm.TU.Chr1.2573	9.7968	1.8276	0.4867	16.0214	0.4307	Chr1	29167872	29168517	GO:0010427,abscisic acid binding; GO:0004864,protein phosphatase inhibitor activity; GO:0038023,signaling receptor activity; GO:0009738,abscisic acid-activated signaling pathway; GO:0006952,defense response; GO:0009607,response to biotic stimulus; GO:0003674,molecular_function; GO:0005488,binding; GO:0008289,lipid binding; GO:0019840,isoprenoid binding; GO:0031406,carboxylic acid binding; GO:0033…
evm.TU.Chr1.258	7.3482	3.4941	43.9356	45.0333	29.3155	Chr1	2495653	2498209	--
evm.TU.Chr1.2582	23.6937	6.7774	56.2297	42.898	12.5454	Chr1	29244561	29247749	GO:0005829,cytosol; GO:0005634,nucleus; GO:0003700,DNA-binding transcription factor activity; GO:0000156,phosphorelay response regulator activity; GO:0000976,transcription regulatory region sequence-specific DNA binding; GO:0090506,axillary shoot meristem initiation; GO:1990110,callus formation; GO:0071368,cellular response to cytokinin stimulus; GO:0009736,cytokinin-activated signaling pathway; …
evm.TU.Chr1.2583	44.9764	8.108	3.2636	52.9704	71.7031	Chr1	29249281	29251873	GO:0031225,anchored component of membrane; GO:0046658,anchored component of plasma membrane; GO:0005768,endosome; GO:0005794,Golgi apparatus; GO:0009506,plasmodesma; GO:0005802,trans-Golgi network; GO:0010215,cellulose microfibril organization; GO:0008150,biological_process; GO:0009664,plant-type cell wall organization; GO:0009832,plant-type cell wall biogenesis; GO:0009987,cellular process; GO:0…
evm.TU.Chr1.2585	15.9325	13.918	13.709	261.788	74.5787	Chr1	29283338	29283862	--
evm.TU.Chr1.2586	41.0514	6.1544	62.1178	59.7838	27.2185	Chr1	29291645	29292271	GO:0005634,nucleus; GO:0003700,DNA-binding transcription factor activity; GO:0000976,transcription regulatory region sequence-specific DNA binding; GO:0008270,zinc ion binding; GO:0003674,molecular_function; GO:0140110,transcription regulator activity; GO:0001067,regulatory region nucleic acid binding; GO:0003676,nucleic acid binding; GO:0003677,DNA binding; GO:0003690,double-stranded DNA binding…
evm.TU.Chr1.2587	310.89	115.544	162.098	207.427	353.794	Chr1	29304966	29308988	GO:0005737,cytoplasm; GO:0005635,nuclear envelope; GO:0005730,nucleolus; GO:0005634,nucleus; GO:0009505,plant-type cell wall; GO:0061608,nuclear import signal receptor activity; GO:0008139,nuclear localization sequence binding; GO:0006607,NLS-bearing protein import into nucleus; GO:0006606,protein import into nucleus; GO:0003674,molecular_function; GO:0140104,molecular carrier activity; GO:014014…
evm.TU.Chr1.2588	0.4119	0.0474	31.2216	2.0188	0	Chr1	29310732	29311817	GO:0016021,integral component of membrane; GO:0005575,cellular_component; GO:0016020,membrane; GO:0031224,intrinsic component of membrane; GO:0110165,cellular anatomical entity
evm.TU.Chr1.2589	7.8127	4.5294	7.3413	7.6608	13.2732	Chr1	29313751	29316301	GO:0005634,nucleus; GO:0008270,zinc ion binding; GO:0006355,regulation of transcription, DNA-templated; GO:0003674,molecular_function; GO:0005488,binding; GO:0043167,ion binding; GO:0043169,cation binding; GO:0046872,metal ion binding; GO:0046914,transition metal ion binding; GO:0006139,nucleobase-containing compound metabolic process; GO:0006351,transcription, DNA-templated; GO:0006725,cellular …
evm.TU.Chr1.2591	1.445	0.8939	4.1806	8.9945	2.2462	Chr1	29349056	29353571	GO:0042134,rRNA primary transcript binding; GO:0006364,rRNA processing; GO:0003674,molecular_function; GO:0003676,nucleic acid binding; GO:0003723,RNA binding; GO:0005488,binding; GO:0019843,rRNA binding; GO:0097159,organic cyclic compound binding; GO:1901363,heterocyclic compound binding; GO:0006139,nucleobase-containing compound metabolic process; GO:0006396,RNA processing; GO:0006725,cellular …
evm.TU.Chr1.2592	3.0092	680.127	0.3782	0.4278	0.3347	Chr1	29382427	29383466	--
evm.TU.Chr1.2593	0.0603	10.3798	0	0	0.6205	Chr1	29384271	29386329	--
evm.TU.Chr1.2596	0.2405	0.3307	3.079	6.0773	1.305	Chr1	29401392	29404718	--
evm.TU.Chr1.2601	26.3881	11.3933	15.8025	30.6688	37.5862	Chr1	29436476	29440147	GO:0005737,cytoplasm; GO:0005768,endosome; GO:0016021,integral component of membrane; GO:0005770,late endosome; GO:0005774,vacuolar membrane; GO:0070122,isopeptidase activity; GO:0061578,Lys63-specific deubiquitinase activity; GO:0046872,metal ion binding; GO:0140492,NA; GO:0006897,endocytosis; GO:0046907,intracellular transport; GO:0090316,positive regulation of intracellular protein transport; …
evm.TU.Chr1.2602	0.1955	4.5148	0.303	130.484	9.5198	Chr1	29449248	29450244	GO:0016021,integral component of membrane; GO:0005575,cellular_component; GO:0016020,membrane; GO:0031224,intrinsic component of membrane; GO:0110165,cellular anatomical entity
evm.TU.Chr1.2603	9.5603	8.1561	16.7257	30.1922	99.3376	Chr1	29452390	29454853	--
evm.TU.Chr1.2604	8875.86	455.823	9.7576	15.8529	9.1429	Chr1	29469533	29473364	GO:0048046,apoplast; GO:0009536,plastid; GO:0046556,alpha-L-arabinofuranosidase activity; GO:0009044,xylan 1,4-beta-xylosidase activity; GO:0031222,arabinan catabolic process; GO:0010214,seed coat development; GO:0045493,xylan catabolic process; GO:0003674,molecular_function; GO:0003824,catalytic activity; GO:0004553,hydrolase activity, hydrolyzing O-glycosyl compounds; GO:0016787,hydrolase activ…
evm.TU.Chr1.2609	1.4394	0.3487	26.2482	511.424	0.42	Chr1	29516795	29518513	GO:0005576,extracellular region; GO:0005975,carbohydrate metabolic process; GO:0016998,cell wall macromolecule catabolic process; GO:0006032,chitin catabolic process; GO:0008150,biological_process; GO:0008152,metabolic process; GO:0044238,primary metabolic process; GO:0071704,organic substance metabolic process; GO:0009056,catabolic process; GO:0009057,macromolecule catabolic process; GO:0009987,…
evm.TU.Chr1.2613	161.98	58.8917	96.1564	153.218	134.339	Chr1	29559123	29560349	GO:0030127,COPII vesicle coat; GO:0070971,endoplasmic reticulum exit site; GO:0005794,Golgi apparatus; GO:0005886,plasma membrane; GO:0005525,GTP binding; GO:0003924,GTPase activity; GO:0006888,endoplasmic reticulum to Golgi vesicle-mediated transport; GO:0006886,intracellular protein transport; GO:0061024,membrane organization; GO:0009555,pollen development; GO:0070863,positive regulation of pro…
evm.TU.Chr1.2614	37.388	47.8899	42.1725	128.802	259.558	Chr1	29561905	29564386	GO:0030127,COPII vesicle coat; GO:0070971,endoplasmic reticulum exit site; GO:0005794,Golgi apparatus; GO:0005886,plasma membrane; GO:0005525,GTP binding; GO:0003924,GTPase activity; GO:0006888,endoplasmic reticulum to Golgi vesicle-mediated transport; GO:0006886,intracellular protein transport; GO:0061024,membrane organization; GO:0009555,pollen development; GO:0070863,positive regulation of pro…
evm.TU.Chr1.2615	65.2275	124.109	384.971	478.298	718.167	Chr1	29566215	29566490	GO:0022625,cytosolic large ribosomal subunit; GO:0005730,nucleolus; GO:0003735,structural constituent of ribosome; GO:0002181,cytoplasmic translation; GO:0003674,molecular_function; GO:0005198,structural molecule activity; GO:0006412,translation; GO:0006518,peptide metabolic process; GO:0006807,nitrogen compound metabolic process; GO:0008150,biological_process; GO:0008152,metabolic process; GO:00…
evm.TU.Chr1.2616	2.52	4.3621	39.7622	65.1959	164.463	Chr1	29568731	29573219	GO:0009507,chloroplast; GO:0009941,chloroplast envelope; GO:0009570,chloroplast stroma; GO:0005829,cytosol; GO:0004148,dihydrolipoyl dehydrogenase activity; GO:0050660,flavin adenine dinucleotide binding; GO:0045454,cell redox homeostasis; GO:0046685,response to arsenic-containing substance; GO:0003674,molecular_function; GO:0003824,catalytic activity; GO:0016491,oxidoreductase activity; GO:00166…
evm.TU.Chr1.2617	22.1224	27.5923	31.7535	41.4286	23.8471	Chr1	29583487	29593767	--
evm.TU.Chr1.2618	1.2336	14.9302	20.2001	215.686	184.718	Chr1	29595434	29596919	GO:0031359,integral component of chloroplast outer membrane; GO:0009527,plastid outer membrane; GO:0046930,pore complex; GO:0015171,amino acid transmembrane transporter activity; GO:0015288,porin activity; GO:0042803,protein homodimerization activity; GO:0006811,ion transport; GO:0003674,molecular_function; GO:0005215,transporter activity; GO:0005342,organic acid transmembrane transporter activit…
evm.TU.Chr1.262	0.4268	19.9799	1.1575	1.2627	0.439	Chr1	2555633	2557653	GO:0003676,nucleic acid binding; GO:0004523,RNA-DNA hybrid ribonuclease activity; GO:0003674,molecular_function; GO:0005488,binding; GO:0097159,organic cyclic compound binding; GO:1901363,heterocyclic compound binding; GO:0003824,catalytic activity; GO:0004518,nuclease activity; GO:0004519,endonuclease activity; GO:0004521,endoribonuclease activity; GO:0004540,ribonuclease activity; GO:0016787,hy…
evm.TU.Chr1.2621	0	0.1939	1.9001	1.8137	1.6815	Chr1	29617110	29618663	--
evm.TU.Chr1.2622	1.8119	15.1751	23.5361	39.7125	30.7687	Chr1	29622959	29624826	GO:0005730,nucleolus; GO:0005665,RNA polymerase II, core complex; GO:0000419,RNA polymerase V complex; GO:0003676,nucleic acid binding; GO:0008270,zinc ion binding; GO:0001193,maintenance of transcriptional fidelity during DNA-templated transcription elongation from RNA polymerase II promoter; GO:0006379,mRNA cleavage; GO:0006367,transcription initiation from RNA polymerase II promoter; GO:000628…
evm.TU.Chr1.2623	8.9285	4.073	12.6828	9.0752	11.8665	Chr1	29626060	29639827	GO:0000421,autophagosome membrane; GO:0000045,autophagosome assembly; GO:0015031,protein transport; GO:0006914,autophagy; GO:0006996,organelle organization; GO:0007033,vacuole organization; GO:0008150,biological_process; GO:0008152,metabolic process; GO:0009056,catabolic process; GO:0009987,cellular process; GO:0016043,cellular component organization; GO:0016236,macroautophagy; GO:0022607,cellula…
evm.TU.Chr1.2626	0.4279	5.9221	0.1244	12.4153	0	Chr1	29671958	29673410	GO:0005773,vacuole; GO:0042973,glucan endo-1,3-beta-D-glucosidase activity; GO:0005975,carbohydrate metabolic process; GO:0006952,defense response; GO:0003674,molecular_function; GO:0003824,catalytic activity; GO:0004553,hydrolase activity, hydrolyzing O-glycosyl compounds; GO:0008422,beta-glucosidase activity; GO:0015926,glucosidase activity; GO:0016787,hydrolase activity; GO:0016798,hydrolase a…
evm.TU.Chr1.2628	28.0088	25.5072	315.944	327.283	21.0168	Chr1	29722916	29723389	--
evm.TU.Chr1.2633	1.9845	0.837	31.27	22.7259	6.8046	Chr1	29759369	29759728	--
evm.TU.Chr1.2634	7.7083	3.5278	164.717	76.9962	8.323	Chr1	29769172	29769534	--
evm.TU.Chr1.2641	6.1338	5.2502	230.54	60.0225	44.6631	Chr1	29877561	29877890	--
evm.TU.Chr1.2643	100.138	156.813	77.0958	127.994	88.4154	Chr1	29890346	29892338	GO:0005783,endoplasmic reticulum; GO:0016021,integral component of membrane; GO:0016020,membrane; GO:0005634,nucleus; GO:0048471,perinuclear region of cytoplasm; GO:0005524,ATP binding; GO:0061631,ubiquitin conjugating enzyme activity; GO:0004842,ubiquitin-protein transferase activity; GO:0042631,cellular response to water deprivation; GO:1902457,negative regulation of stomatal opening; GO:000020…
evm.TU.Chr1.2644	0.0207	0	6.2476	9.4057	4.9617	Chr1	29892937	29895085	GO:0031011,Ino80 complex; GO:0006338,chromatin remodeling; GO:0006325,chromatin organization; GO:0006996,organelle organization; GO:0008150,biological_process; GO:0009987,cellular process; GO:0016043,cellular component organization; GO:0051276,chromosome organization; GO:0071840,cellular component organization or biogenesis; GO:0000228,nuclear chromosome; GO:0000785,chromatin; GO:0005575,cellular…
evm.TU.Chr1.2645	2.4557	551.073	0.4115	0.5237	0.6372	Chr1	29898341	29899237	GO:0016021,integral component of membrane; GO:0045330,aspartyl esterase activity; GO:0030599,pectinesterase activity; GO:0046910,pectinesterase inhibitor activity; GO:0042545,cell wall modification; GO:0045490,pectin catabolic process; GO:0003674,molecular_function; GO:0003824,catalytic activity; GO:0016787,hydrolase activity; GO:0016788,hydrolase activity, acting on ester bonds; GO:0052689,carbo…
evm.TU.Chr1.2648	1.7724	19.3459	20.4108	46.0723	41.1231	Chr1	29907303	29912193	GO:0005783,endoplasmic reticulum; GO:0005576,extracellular region; GO:0004029,aldehyde dehydrogenase (NAD+) activity; GO:0043878,glyceraldehyde-3-phosphate dehydrogenase (NAD+) (non-phosphorylating) activity; GO:0003674,molecular_function; GO:0003824,catalytic activity; GO:0004030,aldehyde dehydrogenase [NAD(P)+] activity; GO:0016491,oxidoreductase activity; GO:0016620,oxidoreductase activity, ac…
evm.TU.Chr1.2649	2.4744	2.5047	10.2397	4.7182	8.6882	Chr1	29912889	29914532	GO:0016747,transferase activity, transferring acyl groups other than amino-acyl groups; GO:0008080,N-acetyltransferase activity; GO:0009734,auxin-activated signaling pathway; GO:0009640,photomorphogenesis; GO:0040008,regulation of growth; GO:0009723,response to ethylene; GO:0009826,unidimensional cell growth; GO:0003674,molecular_function; GO:0003824,catalytic activity; GO:0016740,transferase act…
evm.TU.Chr1.265	0.2189	0.8563	0.0617	0	0.0137	Chr1	2595220	2599995	GO:0005694,chromosome; GO:0005730,nucleolus; GO:0009506,plasmodesma; GO:0018024,histone-lysine N-methyltransferase activity; GO:0008270,zinc ion binding; GO:0006325,chromatin organization; GO:0034968,histone lysine methylation; GO:0003674,molecular_function; GO:0003824,catalytic activity; GO:0008168,methyltransferase activity; GO:0008170,N-methyltransferase activity; GO:0008276,protein methyltran…
evm.TU.Chr1.2651	15.2878	794.773	2.6201	9.8588	7.1239	Chr1	29927517	29928731	--
evm.TU.Chr1.2654	0.5802	0.32	0.2767	1.3107	1.9588	Chr1	29940156	29944043	--
evm.TU.Chr1.266	20.6892	30.1853	168.402	221.452	331.545	Chr1	2603191	2605345	GO:0005829,cytosol; GO:0022625,cytosolic large ribosomal subunit; GO:0005783,endoplasmic reticulum; GO:0005576,extracellular region; GO:0005730,nucleolus; GO:0070180,large ribosomal subunit rRNA binding; GO:0003729,mRNA binding; GO:0003735,structural constituent of ribosome; GO:0006412,translation; GO:0003674,molecular_function; GO:0003676,nucleic acid binding; GO:0003723,RNA binding; GO:0005488,…
evm.TU.Chr1.2664	0.1257	0.0424	0.2987	0.9478	8.3334	Chr1	30106073	30112104	GO:0005634,nucleus; GO:0042802,identical protein binding; GO:0003723,RNA binding; GO:0006397,mRNA processing; GO:0003674,molecular_function; GO:0005488,binding; GO:0005515,protein binding; GO:0003676,nucleic acid binding; GO:0097159,organic cyclic compound binding; GO:1901363,heterocyclic compound binding; GO:0006139,nucleobase-containing compound metabolic process; GO:0006396,RNA processing; GO:…
evm.TU.Chr1.2665	11.3835	2.5801	72.464	5.8485	14.9085	Chr1	30113293	30116408	GO:0009507,chloroplast; GO:0009941,chloroplast envelope; GO:0031969,chloroplast membrane; GO:0009570,chloroplast stroma; GO:0000325,plant-type vacuole; GO:0003729,mRNA binding; GO:0043621,protein self-association; GO:0003727,single-stranded RNA binding; GO:0006397,mRNA processing; GO:1901918,negative regulation of exoribonuclease activity; GO:0009657,plastid organization; GO:0006417,regulation of…
evm.TU.Chr1.2669	1.4734	23.6971	0.0178	0.0303	0.1263	Chr1	30142169	30144754	GO:0016324,apical plasma membrane; GO:0016021,integral component of membrane; GO:0005886,plasma membrane; GO:0090404,pollen tube tip; GO:0005524,ATP binding; GO:0004672,protein kinase activity; GO:0106310,protein serine kinase activity; GO:0004674,protein serine/threonine kinase activity; GO:0004714,transmembrane receptor protein tyrosine kinase activity; GO:0046777,protein autophosphorylation; G…
evm.TU.Chr1.267	1.9845	0.8483	0.5819	1.4106	2.0782	Chr1	2606525	2608744	GO:0043231,intracellular membrane-bounded organelle; GO:0003723,RNA binding; GO:0008270,zinc ion binding; GO:0140547,acquisition of seed longevity; GO:0009451,RNA modification; GO:0010214,seed coat development; GO:0003674,molecular_function; GO:0003676,nucleic acid binding; GO:0005488,binding; GO:0097159,organic cyclic compound binding; GO:1901363,heterocyclic compound binding; GO:0043167,ion bin…
evm.TU.Chr1.2670	10.5883	19.3801	2.2707	22.8566	34.7082	Chr1	30147407	30147889	GO:0010427,abscisic acid binding; GO:0004518,nuclease activity; GO:0004864,protein phosphatase inhibitor activity; GO:0038023,signaling receptor activity; GO:0009738,abscisic acid-activated signaling pathway; GO:0006952,defense response; GO:0009607,response to biotic stimulus; GO:0003674,molecular_function; GO:0005488,binding; GO:0008289,lipid binding; GO:0019840,isoprenoid binding; GO:0031406,ca…
evm.TU.Chr1.2671	26.0694	13.1008	11.7489	130.565	249.7	Chr1	30148590	30149072	GO:0010427,abscisic acid binding; GO:0004518,nuclease activity; GO:0004864,protein phosphatase inhibitor activity; GO:0038023,signaling receptor activity; GO:0009738,abscisic acid-activated signaling pathway; GO:0006952,defense response; GO:0009607,response to biotic stimulus; GO:0003674,molecular_function; GO:0005488,binding; GO:0008289,lipid binding; GO:0019840,isoprenoid binding; GO:0031406,ca…
evm.TU.Chr1.2672	0.0205	21.6411	0.0951	0.0269	0	Chr1	30159189	30160643	GO:0016324,apical plasma membrane; GO:0016021,integral component of membrane; GO:0005886,plasma membrane; GO:0090404,pollen tube tip; GO:0005524,ATP binding; GO:0004672,protein kinase activity; GO:0106310,protein serine kinase activity; GO:0004674,protein serine/threonine kinase activity; GO:0004714,transmembrane receptor protein tyrosine kinase activity; GO:0046777,protein autophosphorylation; G…
evm.TU.Chr1.2673	0.4748	0.7209	32.2658	3.1841	8.1721	Chr1	30162223	30164941	GO:0051536,iron-sulfur cluster binding; GO:0046872,metal ion binding; GO:0003674,molecular_function; GO:0005488,binding; GO:0051540,metal cluster binding; GO:0043167,ion binding; GO:0043169,cation binding
evm.TU.Chr1.2676	352.318	122.663	67.348	460.764	230.642	Chr1	30178768	30182990	GO:0140615,NA; GO:0005829,cytosol; GO:0005524,ATP binding; GO:0003878,ATP citrate synthase activity; GO:0046872,metal ion binding; GO:0006085,acetyl-CoA biosynthetic process; GO:0006633,fatty acid biosynthetic process; GO:0000166,nucleotide binding; GO:0003674,molecular_function; GO:0005488,binding; GO:0017076,purine nucleotide binding; GO:0030554,adenyl nucleotide binding; GO:0032553,ribonucleot…
evm.TU.Chr1.2677	1.3475	0.9189	22.0509	14.0494	12.2891	Chr1	30186821	30192402	GO:0005783,endoplasmic reticulum; GO:0005634,nucleus; GO:0051740,ethylene binding; GO:0000155,phosphorelay sensor kinase activity; GO:0009881,photoreceptor activity; GO:0042803,protein homodimerization activity; GO:0009584,detection of visible light; GO:0010105,negative regulation of ethylene-activated signaling pathway; GO:0017006,protein-tetrapyrrole linkage; GO:0009585,red, far-red light photo…
evm.TU.Chr1.2678	0	0	0.2397	0.2203	0.707	Chr1	30195323	30200947	GO:0005737,cytoplasm; GO:0005829,cytosol; GO:0005769,early endosome; GO:0005783,endoplasmic reticulum; GO:0005768,endosome; GO:0005634,nucleus; GO:0005886,plasma membrane; GO:0005802,trans-Golgi network; GO:0012510,trans-Golgi network transport vesicle membrane; GO:0005524,ATP binding; GO:0016301,kinase activity; GO:0004709,MAP kinase kinase kinase activity; GO:0004672,protein kinase activity; GO…
evm.TU.Chr1.2680	0.1767	0.6363	2.0435	1.2691	2.1253	Chr1	30217691	30222802	GO:0005737,cytoplasm; GO:0005829,cytosol; GO:0005769,early endosome; GO:0005783,endoplasmic reticulum; GO:0005768,endosome; GO:0005634,nucleus; GO:0005886,plasma membrane; GO:0005802,trans-Golgi network; GO:0012510,trans-Golgi network transport vesicle membrane; GO:0005524,ATP binding; GO:0016301,kinase activity; GO:0004709,MAP kinase kinase kinase activity; GO:0004672,protein kinase activity; GO…
evm.TU.Chr1.2682	13.7485	5.5351	33.3073	24.3693	5.1953	Chr1	30240823	30246293	GO:0005739,mitochondrion; GO:0005634,nucleus; GO:0005524,ATP binding; GO:0106310,protein serine kinase activity; GO:0004674,protein serine/threonine kinase activity; GO:0004712,protein serine/threonine/tyrosine kinase activity; GO:0006468,protein phosphorylation; GO:0009651,response to salt stress; GO:0010182,sugar mediated signaling pathway; GO:0000166,nucleotide binding; GO:0003674,molecular_fu…
evm.TU.Chr1.2684	3.5294	1.1375	11.0438	0.0438	66.0825	Chr1	30251609	30252502	GO:0016787,hydrolase activity; GO:0003724,RNA helicase activity; GO:0003674,molecular_function; GO:0003824,catalytic activity; GO:0004386,helicase activity; GO:0016462,pyrophosphatase activity; GO:0016817,hydrolase activity, acting on acid anhydrides; GO:0016818,hydrolase activity, acting on acid anhydrides, in phosphorus-containing anhydrides; GO:0016887,ATPase activity; GO:0017111,nucleoside-tr…
evm.TU.Chr1.2685	12.1945	3713.31	3.2986	3.2148	2.7219	Chr1	30253089	30254774	GO:0005576,extracellular region; GO:0045330,aspartyl esterase activity; GO:0052689,carboxylic ester hydrolase activity; GO:0030599,pectinesterase activity; GO:0042545,cell wall modification; GO:0045490,pectin catabolic process; GO:0003674,molecular_function; GO:0003824,catalytic activity; GO:0016787,hydrolase activity; GO:0016788,hydrolase activity, acting on ester bonds; GO:0008150,biological_pr…
evm.TU.Chr1.2699	7.701	24.0792	32.5362	39.2425	60.1245	Chr1	30394693	30396558	GO:0005777,peroxisome; GO:0004300,enoyl-CoA hydratase activity; GO:0006635,fatty acid beta-oxidation; GO:0003674,molecular_function; GO:0003824,catalytic activity; GO:0016829,lyase activity; GO:0016835,carbon-oxygen lyase activity; GO:0016836,hydro-lyase activity; GO:0006082,organic acid metabolic process; GO:0006629,lipid metabolic process; GO:0006631,fatty acid metabolic process; GO:0008150,bio…
evm.TU.Chr1.27	0.1046	3.2931	0.1441	5.6074	0.1434	Chr1	333293	338225	GO:0005874,microtubule; GO:0008017,microtubule binding; GO:0003674,molecular_function; GO:0005488,binding; GO:0005515,protein binding; GO:0008092,cytoskeletal protein binding; GO:0015631,tubulin binding; GO:0005575,cellular_component; GO:0005622,intracellular anatomical structure; GO:0005856,cytoskeleton; GO:0015630,microtubule cytoskeleton; GO:0043226,organelle; GO:0043228,non-membrane-bounded o…
evm.TU.Chr1.270	0.968	2.8325	0.844	2.6256	1.1618	Chr1	2614841	2619914	--
evm.TU.Chr1.2702	0.1311	33.7379	0	0	0	Chr1	30415432	30416112	GO:0004190,aspartic-type endopeptidase activity; GO:0004519,endonuclease activity; GO:0046872,metal ion binding; GO:0003676,nucleic acid binding; GO:0003964,RNA-directed DNA polymerase activity; GO:0015074,DNA integration; GO:0006310,DNA recombination; GO:0006508,proteolysis; GO:0003674,molecular_function; GO:0003824,catalytic activity; GO:0004175,endopeptidase activity; GO:0008233,peptidase acti…
evm.TU.Chr1.2704	5.9936	6.1323	0.4445	2.5267	1.416	Chr1	30446195	30447232	GO:0005634,nucleus; GO:0005524,ATP binding; GO:0061631,ubiquitin conjugating enzyme activity; GO:0006301,postreplication repair; GO:0070534,protein K63-linked ubiquitination; GO:0000209,protein polyubiquitination; GO:0000166,nucleotide binding; GO:0003674,molecular_function; GO:0005488,binding; GO:0017076,purine nucleotide binding; GO:0030554,adenyl nucleotide binding; GO:0032553,ribonucleotide b…
evm.TU.Chr1.2705	61.9827	59.3832	26.683	24.8428	23.7897	Chr1	30454476	30457555	GO:0046872,metal ion binding; GO:0017018,myosin phosphatase activity; GO:0004722,protein serine/threonine phosphatase activity; GO:0035970,peptidyl-threonine dephosphorylation; GO:0003674,molecular_function; GO:0005488,binding; GO:0043167,ion binding; GO:0043169,cation binding; GO:0003824,catalytic activity; GO:0004721,phosphoprotein phosphatase activity; GO:0016787,hydrolase activity; GO:0016788…
evm.TU.Chr1.2711	0.2711	10.188	0	0.4991	0.0372	Chr1	30502948	30504477	GO:0005576,extracellular region; GO:0016788,hydrolase activity, acting on ester bonds; GO:0016042,lipid catabolic process; GO:0003674,molecular_function; GO:0003824,catalytic activity; GO:0016787,hydrolase activity; GO:0006629,lipid metabolic process; GO:0008150,biological_process; GO:0008152,metabolic process; GO:0009056,catabolic process; GO:0044238,primary metabolic process; GO:0071704,organic…
evm.TU.Chr1.2713	1257.63	411.6	477.783	100.038	67.1222	Chr1	30512526	30513011	GO:0005829,cytosol; GO:0009536,plastid; GO:0005509,calcium ion binding; GO:0042538,hyperosmotic salinity response; GO:0003674,molecular_function; GO:0005488,binding; GO:0043167,ion binding; GO:0043169,cation binding; GO:0046872,metal ion binding; GO:0006950,response to stress; GO:0006970,response to osmotic stress; GO:0006972,hyperosmotic response; GO:0008150,biological_process; GO:0009628,respon…
evm.TU.Chr1.2715	0.8802	2.835	7.1933	11.4699	46.8641	Chr1	30524331	30525310	GO:0016021,integral component of membrane; GO:0005575,cellular_component; GO:0016020,membrane; GO:0031224,intrinsic component of membrane; GO:0110165,cellular anatomical entity
evm.TU.Chr1.2718	0	0	0.1479	1.7983	1.9629	Chr1	30531348	30533324	GO:0005634,nucleus; GO:0003677,DNA binding; GO:0003674,molecular_function; GO:0003676,nucleic acid binding; GO:0005488,binding; GO:0097159,organic cyclic compound binding; GO:1901363,heterocyclic compound binding; GO:0005575,cellular_component; GO:0005622,intracellular anatomical structure; GO:0043226,organelle; GO:0043227,membrane-bounded organelle; GO:0043229,intracellular organelle; GO:0043231…
evm.TU.Chr1.2719	6.6007	50.2736	5.6102	14.3924	5.4904	Chr1	30533642	30535848	GO:0000811,GINS complex; GO:0006270,DNA replication initiation; GO:0000727,double-strand break repair via break-induced replication; GO:0006139,nucleobase-containing compound metabolic process; GO:0006259,DNA metabolic process; GO:0006260,DNA replication; GO:0006261,DNA-dependent DNA replication; GO:0006725,cellular aromatic compound metabolic process; GO:0006807,nitrogen compound metabolic proce…
evm.TU.Chr1.2722	0.0841	0	0	149.061	0.2307	Chr1	30594270	30594623	--
evm.TU.Chr1.2729	0	0.1068	0.2092	0.1553	1.0415	Chr1	30714265	30716028	GO:0016021,integral component of membrane; GO:0009505,plant-type cell wall; GO:0005886,plasma membrane; GO:0009506,plasmodesma; GO:0005524,ATP binding; GO:0106310,protein serine kinase activity; GO:0004674,protein serine/threonine kinase activity; GO:0009555,pollen development; GO:0006468,protein phosphorylation; GO:0000166,nucleotide binding; GO:0003674,molecular_function; GO:0005488,binding; GO…
evm.TU.Chr1.2730	0.1329	0.1681	3.2954	4.7184	2.7948	Chr1	30735082	30736514	GO:0016021,integral component of membrane; GO:0005575,cellular_component; GO:0016020,membrane; GO:0031224,intrinsic component of membrane; GO:0110165,cellular anatomical entity
evm.TU.Chr1.2731	94.3763	56.7368	19.4875	247.471	191.153	Chr1	30742006	30743544	GO:0005634,nucleus; GO:0003700,DNA-binding transcription factor activity; GO:0046983,protein dimerization activity; GO:0000976,transcription regulatory region sequence-specific DNA binding; GO:0006355,regulation of transcription, DNA-templated; GO:0003674,molecular_function; GO:0140110,transcription regulator activity; GO:0005488,binding; GO:0005515,protein binding; GO:0001067,regulatory region n…
evm.TU.Chr1.2733	16.2596	3.4502	2.1131	35.5593	174.011	Chr1	30773563	30775077	GO:0005634,nucleus; GO:0003677,DNA binding; GO:0003700,DNA-binding transcription factor activity; GO:0000976,transcription regulatory region sequence-specific DNA binding; GO:0042742,defense response to bacterium; GO:0045893,positive regulation of transcription, DNA-templated; GO:0009617,response to bacterium; GO:0003674,molecular_function; GO:0003676,nucleic acid binding; GO:0005488,binding; GO:…
evm.TU.Chr1.2734	0.0294	0.0371	0.5005	3.2428	0.4026	Chr1	30779333	30780726	GO:0005576,extracellular region; GO:0020037,heme binding; GO:0046872,metal ion binding; GO:0004601,peroxidase activity; GO:0042744,hydrogen peroxide catabolic process; GO:0006979,response to oxidative stress; GO:0003674,molecular_function; GO:0005488,binding; GO:0046906,tetrapyrrole binding; GO:0097159,organic cyclic compound binding; GO:1901363,heterocyclic compound binding; GO:0043167,ion bindi…
evm.TU.Chr1.2737	13.8688	77.1843	9.4369	48.4866	15.4651	Chr1	30821727	30822239	--
evm.TU.Chr1.2738	23.956	488.292	20.4028	79.434	29.3331	Chr1	30822925	30824228	GO:0016021,integral component of membrane; GO:0005575,cellular_component; GO:0016020,membrane; GO:0031224,intrinsic component of membrane; GO:0110165,cellular anatomical entity
evm.TU.Chr1.2739	2.835	19.3705	1.1424	34.5968	23.0191	Chr1	30825701	30826225	GO:0005773,vacuole; GO:0004857,enzyme inhibitor activity; GO:0043086,negative regulation of catalytic activity; GO:0003674,molecular_function; GO:0030234,enzyme regulator activity; GO:0098772,molecular function regulator; GO:0008150,biological_process; GO:0044092,negative regulation of molecular function; GO:0050790,regulation of catalytic activity; GO:0065007,biological regulation; GO:0065009,re…
evm.TU.Chr1.2742	43.0722	15.4083	8.7379	71.173	30.9301	Chr1	30850987	30851250	GO:0016021,integral component of membrane; GO:0005575,cellular_component; GO:0016020,membrane; GO:0031224,intrinsic component of membrane; GO:0110165,cellular anatomical entity
evm.TU.Chr1.2746	18.7315	29.5194	109.526	175.548	100.376	Chr1	30866088	30867735	--
evm.TU.Chr1.275	8.4098	8.0382	6.8454	26.415	7.5515	Chr1	2634964	2640026	--
evm.TU.Chr1.2750	13.0909	19.0961	83.7427	70.9437	62.7855	Chr1	30880853	30881650	GO:0072546,EMC complex; GO:0006996,organelle organization; GO:0008150,biological_process; GO:0009987,cellular process; GO:0016043,cellular component organization; GO:0071840,cellular component organization or biogenesis; GO:0005575,cellular_component; GO:0005622,intracellular anatomical structure; GO:0005737,cytoplasm; GO:0005783,endoplasmic reticulum; GO:0005789,endoplasmic reticulum membrane; G…
evm.TU.Chr1.2751	0.1192	0.0943	1.27	1.5674	5.1086	Chr1	30882795	30884792	GO:0005739,mitochondrion; GO:0000963,mitochondrial RNA processing; GO:0008380,RNA splicing; GO:0000959,mitochondrial RNA metabolic process; GO:0006139,nucleobase-containing compound metabolic process; GO:0006396,RNA processing; GO:0006725,cellular aromatic compound metabolic process; GO:0006807,nitrogen compound metabolic process; GO:0008150,biological_process; GO:0008152,metabolic process; GO:00…
evm.TU.Chr1.2752	0.3829	3.1488	0	0.1259	0.0438	Chr1	30885982	30887254	--
evm.TU.Chr1.2755	1.9021	5.736	5.4538	15.633	0.5218	Chr1	30913729	30915009	--
evm.TU.Chr1.2756	1.2191	1.4569	66.396	13.3601	35.9043	Chr1	30916722	30919005	GO:0009507,chloroplast; GO:0009536,plastid; GO:0015935,small ribosomal subunit; GO:0070181,small ribosomal subunit rRNA binding; GO:0003735,structural constituent of ribosome; GO:0003746,translation elongation factor activity; GO:0051644,plastid localization; GO:0042794,plastid rRNA transcription; GO:0042793,plastid transcription; GO:0080022,primary root development; GO:0010468,regulation of gene…
evm.TU.Chr1.2762	4.1895	2.325	1.5948	2.2875	6.1158	Chr1	30980096	30983006	GO:0000775,chromosome, centromeric region; GO:0000792,heterochromatin; GO:0005634,nucleus; GO:0042393,histone binding; GO:0035064,methylated histone binding; GO:0006346,DNA methylation-dependent heterochromatin assembly; GO:0036123,histone H3-K9 dimethylation; GO:0044030,regulation of DNA methylation; GO:0003674,molecular_function; GO:0005488,binding; GO:0005515,protein binding; GO:0140030,modifi…
evm.TU.Chr1.2763	60.8186	17.5459	44.7617	15.0388	29.8816	Chr1	30996392	31000536	GO:0009707,chloroplast outer membrane; GO:0102996,beta,beta digalactosyldiacylglycerol galactosyltransferase activity; GO:0033907,beta-D-fucosidase activity; GO:0004565,beta-galactosidase activity; GO:0008422,beta-glucosidase activity; GO:0046480,galactolipid galactosyltransferase activity; GO:0005975,carbohydrate metabolic process; GO:0003674,molecular_function; GO:0003824,catalytic activity; GO…
evm.TU.Chr1.2773	167.299	39.5255	32.3919	31.2341	142.062	Chr1	31090262	31094265	GO:0005739,mitochondrion; GO:0033926,glycopeptide alpha-N-acetylgalactosaminidase activity; GO:0004575,sucrose alpha-glucosidase activity; GO:0007623,circadian rhythm; GO:0010029,regulation of seed germination; GO:0048510,regulation of timing of transition from vegetative to reproductive phase; GO:0005987,sucrose catabolic process; GO:0003674,molecular_function; GO:0003824,catalytic activity; GO:…
evm.TU.Chr1.2774	161.239	138.068	0.9388	49.9176	0.989	Chr1	31104443	31106188	GO:0005634,nucleus; GO:0003700,DNA-binding transcription factor activity; GO:0043565,sequence-specific DNA binding; GO:0000976,transcription regulatory region sequence-specific DNA binding; GO:0008219,cell death; GO:0006952,defense response; GO:0120195,positive regulation of anther dehiscence; GO:0006355,regulation of transcription, DNA-templated; GO:0009620,response to fungus; GO:0003674,molecul…
evm.TU.Chr1.2775	40.1881	14.3502	18.9299	31.4926	25.6012	Chr1	31131764	31141911	GO:0061630,ubiquitin protein ligase activity; GO:0000209,protein polyubiquitination; GO:0006511,ubiquitin-dependent protein catabolic process; GO:0003674,molecular_function; GO:0003824,catalytic activity; GO:0004842,ubiquitin-protein transferase activity; GO:0016740,transferase activity; GO:0019787,ubiquitin-like protein transferase activity; GO:0061659,ubiquitin-like protein ligase activity; GO:…
evm.TU.Chr1.2777	3.4523	4.6126	467.123	26.319	65.7946	Chr1	31151647	31154052	GO:0009507,chloroplast; GO:0022627,cytosolic small ribosomal subunit; GO:0003729,mRNA binding; GO:0003735,structural constituent of ribosome; GO:0006412,translation; GO:0003674,molecular_function; GO:0003676,nucleic acid binding; GO:0003723,RNA binding; GO:0005488,binding; GO:0097159,organic cyclic compound binding; GO:1901363,heterocyclic compound binding; GO:0005198,structural molecule activity…
evm.TU.Chr1.2782	1.5683	1.183	6.8713	3.1729	2.4406	Chr1	31212261	31213865	GO:0005737,cytoplasm; GO:0016757,transferase activity, transferring glycosyl groups; GO:0047216,inositol 3-alpha-galactosyltransferase activity; GO:0046872,metal ion binding; GO:0006012,galactose metabolic process; GO:0009737,response to abscisic acid; GO:0009409,response to cold; GO:0006979,response to oxidative stress; GO:0009651,response to salt stress; GO:0009414,response to water deprivation…
evm.TU.Chr1.2784	1.5335	6.6199	75.0759	26.8085	64.3346	Chr1	31228617	31229639	GO:0005829,cytosol; GO:0005886,plasma membrane; GO:0046872,metal ion binding; GO:0042742,defense response to bacterium; GO:0050832,defense response to fungus; GO:0009865,pollen tube adhesion; GO:0003674,molecular_function; GO:0005488,binding; GO:0043167,ion binding; GO:0043169,cation binding; GO:0006950,response to stress; GO:0006952,defense response; GO:0008150,biological_process; GO:0009605,res…
evm.TU.Chr1.2785	10.566	2.1717	0.0831	0	0.0736	Chr1	31233711	31236480	GO:0048046,apoplast; GO:0090404,pollen tube tip; GO:0030599,pectinesterase activity; GO:0046910,pectinesterase inhibitor activity; GO:0009860,pollen tube growth; GO:0003674,molecular_function; GO:0003824,catalytic activity; GO:0016787,hydrolase activity; GO:0016788,hydrolase activity, acting on ester bonds; GO:0052689,carboxylic ester hydrolase activity; GO:0004857,enzyme inhibitor activity; GO:0…
evm.TU.Chr1.2786	6.2328	15.3651	13.7686	23.4588	21.9615	Chr1	31251533	31253912	--
evm.TU.Chr1.2787	455.828	110.955	482.126	104.183	106.61	Chr1	31254775	31256721	GO:0048046,apoplast; GO:0005759,mitochondrial matrix; GO:0005747,mitochondrial respiratory chain complex I; GO:0005739,mitochondrion; GO:0005634,nucleus; GO:0045252,oxoglutarate dehydrogenase complex; GO:0005524,ATP binding; GO:0050897,cobalt ion binding; GO:0005507,copper ion binding; GO:0004148,dihydrolipoyl dehydrogenase activity; GO:0050660,flavin adenine dinucleotide binding; GO:0008270,zinc…
evm.TU.Chr1.2788	75.6369	36.5886	92.5797	135.368	61.9027	Chr1	31257594	31259560	GO:0110165,cellular anatomical entity; GO:0046872,metal ion binding; GO:0017018,myosin phosphatase activity; GO:0006470,protein dephosphorylation; GO:0003674,molecular_function; GO:0005488,binding; GO:0043167,ion binding; GO:0043169,cation binding; GO:0003824,catalytic activity; GO:0004721,phosphoprotein phosphatase activity; GO:0004722,protein serine/threonine phosphatase activity; GO:0016787,hy…
evm.TU.Chr1.2789	0.1216	0.3845	3.6739	6.5941	3.8348	Chr1	31262622	31265951	GO:0005794,Golgi apparatus; GO:0000139,Golgi membrane; GO:0016021,integral component of membrane; GO:0030246,carbohydrate binding; GO:0008378,galactosyltransferase activity; GO:0016757,transferase activity, transferring glycosyl groups; GO:1990714,hydroxyproline O-galactosyltransferase activity; GO:0010405,arabinogalactan protein metabolic process; GO:0048354,mucilage biosynthetic process involve…
evm.TU.Chr1.2790	0.105	1.5943	0	0.2071	0.504	Chr1	31268384	31270084	GO:0005634,nucleus; GO:0003677,DNA binding; GO:0046872,metal ion binding; GO:0046983,protein dimerization activity; GO:0009791,post-embryonic development; GO:0003674,molecular_function; GO:0003676,nucleic acid binding; GO:0005488,binding; GO:0097159,organic cyclic compound binding; GO:1901363,heterocyclic compound binding; GO:0043167,ion binding; GO:0043169,cation binding; GO:0005515,protein bind…
evm.TU.Chr1.2791	0.0183	0.0232	0.0569	5.2097	34.9916	Chr1	31271703	31273325	GO:0005634,nucleus; GO:0003677,DNA binding; GO:0046872,metal ion binding; GO:0046983,protein dimerization activity; GO:0009791,post-embryonic development; GO:0003674,molecular_function; GO:0003676,nucleic acid binding; GO:0005488,binding; GO:0097159,organic cyclic compound binding; GO:1901363,heterocyclic compound binding; GO:0043167,ion binding; GO:0043169,cation binding; GO:0005515,protein bind…
evm.TU.Chr1.28	26.4141	1509.22	25.7372	23.1871	11.5444	Chr1	339132	343523	GO:0005886,plasma membrane; GO:0005524,ATP binding; GO:0106310,protein serine kinase activity; GO:0004674,protein serine/threonine kinase activity; GO:0006952,defense response; GO:0006468,protein phosphorylation; GO:0000166,nucleotide binding; GO:0003674,molecular_function; GO:0005488,binding; GO:0017076,purine nucleotide binding; GO:0030554,adenyl nucleotide binding; GO:0032553,ribonucleotide bi…
evm.TU.Chr1.280	0.2059	1.9275	0	8.717	0.6776	Chr1	2675436	2677560	GO:0016021,integral component of membrane; GO:0005811,lipid droplet; GO:0102070,18-hydroxyoleate peroxygenase activity; GO:0005509,calcium ion binding; GO:0004392,heme oxygenase (decyclizing) activity; GO:0071614,linoleic acid epoxygenase activity; GO:0004497,monooxygenase activity; GO:1990137,plant seed peroxidase activity; GO:0006952,defense response; GO:0031408,oxylipin biosynthetic process; G…
evm.TU.Chr1.2811	0.9596	2.1183	9.3032	50.69	2.2962	Chr1	31545618	31548372	GO:0005576,extracellular region; GO:0004650,polygalacturonase activity; GO:0005975,carbohydrate metabolic process; GO:0009831,plant-type cell wall modification involved in multidimensional cell growth; GO:0003674,molecular_function; GO:0003824,catalytic activity; GO:0004553,hydrolase activity, hydrolyzing O-glycosyl compounds; GO:0016787,hydrolase activity; GO:0016798,hydrolase activity, acting o…
evm.TU.Chr1.2812	2.2898	3.0353	21.6316	14.769	26.4707	Chr1	31551143	31552329	--
evm.TU.Chr1.2813	0.3321	0.1401	0.7293	4.768	0	Chr1	31553463	31557333	GO:0010008,endosome membrane; GO:0016021,integral component of membrane; GO:0005886,plasma membrane; GO:0005774,vacuolar membrane; GO:0046715,active borate transmembrane transporter activity; GO:0015301,anion:anion antiporter activity; GO:0005452,inorganic anion exchanger activity; GO:0022857,transmembrane transporter activity; GO:0035445,borate transmembrane transport; GO:0080029,cellular respon…
evm.TU.Chr1.2814	39.9316	12.8251	30.2058	36.674	66.0742	Chr1	31569003	31572492	GO:0005737,cytoplasm; GO:0005829,cytosol; GO:0005634,nucleus; GO:0003729,mRNA binding; GO:0061157,mRNA destabilization; GO:0003674,molecular_function; GO:0003676,nucleic acid binding; GO:0003723,RNA binding; GO:0005488,binding; GO:0097159,organic cyclic compound binding; GO:1901363,heterocyclic compound binding; GO:0006139,nucleobase-containing compound metabolic process; GO:0006401,RNA catabolic…
evm.TU.Chr1.2817	0.0611	3.0132	0.2366	2.6097	1.6331	Chr1	31586981	31589585	GO:0009507,chloroplast; GO:0009941,chloroplast envelope; GO:0009706,chloroplast inner membrane; GO:0016021,integral component of membrane; GO:0005743,mitochondrial inner membrane; GO:0009536,plastid; GO:0000095,S-adenosyl-L-methionine transmembrane transporter activity; GO:0006826,iron ion transport; GO:0010039,response to iron ion; GO:0003674,molecular_function; GO:0005215,transporter activity; …
evm.TU.Chr1.2818	1.0359	346.433	0.0845	0.4302	0.1496	Chr1	31591025	31592394	GO:0005794,Golgi apparatus; GO:0005525,GTP binding; GO:0003924,GTPase activity; GO:0006886,intracellular protein transport; GO:0006471,protein ADP-ribosylation; GO:0016192,vesicle-mediated transport; GO:0000166,nucleotide binding; GO:0001882,nucleoside binding; GO:0001883,purine nucleoside binding; GO:0003674,molecular_function; GO:0005488,binding; GO:0017076,purine nucleotide binding; GO:0019001…
evm.TU.Chr1.2819	0.6134	0.5022	4.1243	7.1173	3.0312	Chr1	31621920	31628717	GO:0031267,small GTPase binding; GO:0006886,intracellular protein transport; GO:0003674,molecular_function; GO:0005488,binding; GO:0005515,protein binding; GO:0019899,enzyme binding; GO:0051020,GTPase binding; GO:0006810,transport; GO:0006811,ion transport; GO:0006820,anion transport; GO:0008104,protein localization; GO:0008150,biological_process; GO:0009987,cellular process; GO:0015031,protein t…
evm.TU.Chr1.2820	0.0386	11.1382	0	0	0	Chr1	31629183	31630248	GO:0005737,cytoplasm; GO:0005634,nucleus; GO:0008379,thioredoxin peroxidase activity; GO:0003674,molecular_function; GO:0003824,catalytic activity; GO:0004601,peroxidase activity; GO:0016209,antioxidant activity; GO:0016491,oxidoreductase activity; GO:0016684,oxidoreductase activity, acting on peroxide as acceptor; GO:0051920,peroxiredoxin activity; GO:0005575,cellular_component; GO:0005622,intra…
evm.TU.Chr1.2821	0.0333	0	0	1.3574	0	Chr1	31631772	31632858	GO:0016301,kinase activity; GO:0030247,polysaccharide binding; GO:0016310,phosphorylation; GO:0003674,molecular_function; GO:0003824,catalytic activity; GO:0016740,transferase activity; GO:0016772,transferase activity, transferring phosphorus-containing groups; GO:0005488,binding; GO:0030246,carbohydrate binding; GO:0006793,phosphorus metabolic process; GO:0006796,phosphate-containing compound me…
evm.TU.Chr1.2822	0.0922	0	0.1428	1.4139	0	Chr1	31636697	31640132	GO:0005737,cytoplasm; GO:0005829,cytosol; GO:0005634,nucleus; GO:0004843,thiol-dependent ubiquitin-specific protease activity; GO:0004197,cysteine-type endopeptidase activity; GO:0009867,jasmonic acid mediated signaling pathway; GO:0010078,maintenance of root meristem identity; GO:0016579,protein deubiquitination; GO:0070646,protein modification by small protein removal; GO:0031647,regulation of …
evm.TU.Chr1.2823	0.0092	0.0234	0.0931	2.9658	0.019	Chr1	31643182	31654751	GO:0005871,kinesin complex; GO:0005874,microtubule; GO:0009524,phragmoplast; GO:0005524,ATP binding; GO:0016887,ATPase activity; GO:0008017,microtubule binding; GO:0003777,microtubule motor activity; GO:0000911,cytokinesis by cell plate formation; GO:0007018,microtubule-based movement; GO:0000281,mitotic cytokinesis; GO:0000166,nucleotide binding; GO:0003674,molecular_function; GO:0005488,binding…
evm.TU.Chr1.2824	11.8365	17.4484	9.203	7.8599	7.9298	Chr1	31655379	31657840	GO:0004222,metalloendopeptidase activity; GO:0008168,methyltransferase activity; GO:0071704,organic substance metabolic process; GO:0003674,molecular_function; GO:0003824,catalytic activity; GO:0004175,endopeptidase activity; GO:0008233,peptidase activity; GO:0008237,metallopeptidase activity; GO:0016787,hydrolase activity; GO:0140096,catalytic activity, acting on a protein; GO:0016740,transferas…
evm.TU.Chr1.2826	0	0	0.6235	1.0227	0.6253	Chr1	31666725	31670161	GO:0005737,cytoplasm; GO:0005829,cytosol; GO:0005634,nucleus; GO:0009506,plasmodesma; GO:0004843,thiol-dependent ubiquitin-specific protease activity; GO:0004197,cysteine-type endopeptidase activity; GO:0009867,jasmonic acid mediated signaling pathway; GO:0010078,maintenance of root meristem identity; GO:0016579,protein deubiquitination; GO:0070646,protein modification by small protein removal; G…
evm.TU.Chr1.2827	0	0.1416	0	4.4149	0.4605	Chr1	31674686	31676444	--
evm.TU.Chr1.283	63.834	52.1926	136.577	205.419	500.885	Chr1	2720305	2723059	GO:0005737,cytoplasm; GO:0005634,nucleus; GO:0003723,RNA binding; GO:0003743,translation initiation factor activity; GO:0051607,defense response to virus; GO:0003674,molecular_function; GO:0003676,nucleic acid binding; GO:0005488,binding; GO:0097159,organic cyclic compound binding; GO:1901363,heterocyclic compound binding; GO:0008135,translation factor activity, RNA binding; GO:0045182,translatio…
evm.TU.Chr1.2832	110.106	55.2239	63.7635	150.949	187.898	Chr1	31723883	31726578	GO:0005829,cytosol; GO:0005576,extracellular region; GO:0005524,ATP binding; GO:0003878,ATP citrate synthase activity; GO:0006085,acetyl-CoA biosynthetic process; GO:0006629,lipid metabolic process; GO:0000166,nucleotide binding; GO:0003674,molecular_function; GO:0005488,binding; GO:0017076,purine nucleotide binding; GO:0030554,adenyl nucleotide binding; GO:0032553,ribonucleotide binding; GO:0032…
evm.TU.Chr1.2833	0.7924	0.6532	4.689	6.3782	5.0716	Chr1	31731612	31738496	GO:0080008,Cul4-RING E3 ubiquitin ligase complex; GO:0005524,ATP binding; GO:0004672,protein kinase activity; GO:0042742,defense response to bacterium; GO:0006468,protein phosphorylation; GO:0006623,protein targeting to vacuole; GO:0000166,nucleotide binding; GO:0003674,molecular_function; GO:0005488,binding; GO:0017076,purine nucleotide binding; GO:0030554,adenyl nucleotide binding; GO:0032553,r…
evm.TU.Chr1.2834	1.3993	3.1387	21.0964	22.4164	42.5725	Chr1	31739344	31740419	GO:0000502,proteasome complex; GO:0043248,proteasome assembly; GO:0008150,biological_process; GO:0009987,cellular process; GO:0016043,cellular component organization; GO:0022607,cellular component assembly; GO:0034622,cellular protein-containing complex assembly; GO:0043933,protein-containing complex subunit organization; GO:0044085,cellular component biogenesis; GO:0065003,protein-containing com…
evm.TU.Chr1.2837	0	11.7751	0	0	0	Chr1	31756509	31758616	GO:0005737,cytoplasm; GO:0005829,cytosol; GO:0005634,nucleus; GO:0004843,thiol-dependent ubiquitin-specific protease activity; GO:0004197,cysteine-type endopeptidase activity; GO:0009867,jasmonic acid mediated signaling pathway; GO:0010078,maintenance of root meristem identity; GO:0016579,protein deubiquitination; GO:0070646,protein modification by small protein removal; GO:0031647,regulation of …
evm.TU.Chr1.2840	0.4755	0.0401	0.5896	3.6269	0.0435	Chr1	31787241	31788633	GO:0005737,cytoplasm; GO:0005829,cytosol; GO:0005634,nucleus; GO:0009506,plasmodesma; GO:0004843,thiol-dependent ubiquitin-specific protease activity; GO:0004197,cysteine-type endopeptidase activity; GO:0009867,jasmonic acid mediated signaling pathway; GO:0010078,maintenance of root meristem identity; GO:0016579,protein deubiquitination; GO:0070646,protein modification by small protein removal; G…
evm.TU.Chr1.2841	0	0	0.2948	1.876	0	Chr1	31791193	31792585	GO:0005737,cytoplasm; GO:0005829,cytosol; GO:0005634,nucleus; GO:0009506,plasmodesma; GO:0004843,thiol-dependent ubiquitin-specific protease activity; GO:0004197,cysteine-type endopeptidase activity; GO:0009867,jasmonic acid mediated signaling pathway; GO:0010078,maintenance of root meristem identity; GO:0016579,protein deubiquitination; GO:0070646,protein modification by small protein removal; G…
evm.TU.Chr1.2842	0.1268	0.0401	0.4422	1.7926	0	Chr1	31795626	31797042	GO:0005737,cytoplasm; GO:0005829,cytosol; GO:0005634,nucleus; GO:0009506,plasmodesma; GO:0004843,thiol-dependent ubiquitin-specific protease activity; GO:0004197,cysteine-type endopeptidase activity; GO:0009867,jasmonic acid mediated signaling pathway; GO:0010078,maintenance of root meristem identity; GO:0016579,protein deubiquitination; GO:0070646,protein modification by small protein removal; G…
evm.TU.Chr1.2843	106.395	60.0315	25.4588	65.6805	24.0163	Chr1	31797680	31799390	GO:0005776,autophagosome; GO:0000421,autophagosome membrane; GO:0031410,cytoplasmic vesicle; GO:0005874,microtubule; GO:0006914,autophagy; GO:0006995,cellular response to nitrogen starvation; GO:0015031,protein transport; GO:0008150,biological_process; GO:0008152,metabolic process; GO:0009056,catabolic process; GO:0009987,cellular process; GO:0044237,cellular metabolic process; GO:0044248,cellula…
evm.TU.Chr1.2851	0.6969	0.1833	3.4864	21.1424	9.7669	Chr1	31856012	31862733	GO:0016021,integral component of membrane; GO:0140359,ABC-type transporter activity; GO:0005524,ATP binding; GO:0003674,molecular_function; GO:0003824,catalytic activity; GO:0005215,transporter activity; GO:0015399,primary active transmembrane transporter activity; GO:0016462,pyrophosphatase activity; GO:0016787,hydrolase activity; GO:0016817,hydrolase activity, acting on acid anhydrides; GO:0016…
evm.TU.Chr1.2853	0.0077	0	0	0.8692	0.0105	Chr1	31881894	31887786	GO:0005576,extracellular region; GO:0016021,integral component of membrane; GO:0005886,plasma membrane; GO:0009506,plasmodesma; GO:0140359,ABC-type transporter activity; GO:0005524,ATP binding; GO:0042626,ATPase-coupled transmembrane transporter activity; GO:0055085,transmembrane transport; GO:0003674,molecular_function; GO:0003824,catalytic activity; GO:0005215,transporter activity; GO:0015399,p…
evm.TU.Chr1.2854	0	0.0293	0.012	36.4259	0.5926	Chr1	31888686	31896270	GO:0005576,extracellular region; GO:0016021,integral component of membrane; GO:0005886,plasma membrane; GO:0009506,plasmodesma; GO:0140359,ABC-type transporter activity; GO:0005524,ATP binding; GO:0042626,ATPase-coupled transmembrane transporter activity; GO:0055085,transmembrane transport; GO:0003674,molecular_function; GO:0003824,catalytic activity; GO:0005215,transporter activity; GO:0015399,p…
evm.TU.Chr1.2855	0	0.0097	0	4.7669	0	Chr1	31909398	31916214	GO:0005576,extracellular region; GO:0016021,integral component of membrane; GO:0005886,plasma membrane; GO:0009506,plasmodesma; GO:0140359,ABC-type transporter activity; GO:0005524,ATP binding; GO:0042626,ATPase-coupled transmembrane transporter activity; GO:0055085,transmembrane transport; GO:0003674,molecular_function; GO:0003824,catalytic activity; GO:0005215,transporter activity; GO:0015399,p…
evm.TU.Chr1.286	949.061	262.476	1703.31	1.2233	21.6897	Chr1	2729815	2730636	GO:0009507,chloroplast; GO:0009534,chloroplast thylakoid; GO:0009535,chloroplast thylakoid membrane; GO:0009055,electron transfer activity; GO:0071484,cellular response to light intensity; GO:0010117,photoprotection; GO:0009773,photosynthetic electron transport in photosystem I; GO:0009644,response to high light intensity; GO:0009414,response to water deprivation; GO:0003674,molecular_function; G…
evm.TU.Chr1.2860	0.029	0.0551	0.2248	6.7054	0.5273	Chr1	31931995	31939309	GO:0016021,integral component of membrane; GO:0140359,ABC-type transporter activity; GO:0005524,ATP binding; GO:0003674,molecular_function; GO:0003824,catalytic activity; GO:0005215,transporter activity; GO:0015399,primary active transmembrane transporter activity; GO:0016462,pyrophosphatase activity; GO:0016787,hydrolase activity; GO:0016817,hydrolase activity, acting on acid anhydrides; GO:0016…
evm.TU.Chr1.2861	0.0996	0.1261	38.8173	15.5899	41.5383	Chr1	31940799	31942530	GO:0009507,chloroplast; GO:0003729,mRNA binding; GO:0019843,rRNA binding; GO:0009793,embryo development ending in seed dormancy; GO:0009553,embryo sac development; GO:0009555,pollen development; GO:0048868,pollen tube development; GO:0003674,molecular_function; GO:0003676,nucleic acid binding; GO:0003723,RNA binding; GO:0005488,binding; GO:0097159,organic cyclic compound binding; GO:1901363,heter…
evm.TU.Chr1.2862	138.056	44.0039	59.3998	82.9944	75.4124	Chr1	31944417	31951531	GO:0005634,nucleus; GO:0003677,DNA binding; GO:0003700,DNA-binding transcription factor activity; GO:0046872,metal ion binding; GO:0006355,regulation of transcription, DNA-templated; GO:0003674,molecular_function; GO:0003676,nucleic acid binding; GO:0005488,binding; GO:0097159,organic cyclic compound binding; GO:1901363,heterocyclic compound binding; GO:0140110,transcription regulator activity; G…
evm.TU.Chr1.2863	129.725	18.2706	52.2546	33.5095	102.122	Chr1	31953331	31959415	GO:0005634,nucleus; GO:0003677,DNA binding; GO:0003700,DNA-binding transcription factor activity; GO:0046872,metal ion binding; GO:0006355,regulation of transcription, DNA-templated; GO:0003674,molecular_function; GO:0003676,nucleic acid binding; GO:0005488,binding; GO:0097159,organic cyclic compound binding; GO:1901363,heterocyclic compound binding; GO:0140110,transcription regulator activity; G…
evm.TU.Chr1.2866	0.3741	0.3986	4.0278	41.7859	4.4824	Chr1	31986712	31989187	GO:0005829,cytosol; GO:0016021,integral component of membrane; GO:0005524,ATP binding; GO:0106310,protein serine kinase activity; GO:0004674,protein serine/threonine kinase activity; GO:0006468,protein phosphorylation; GO:0000166,nucleotide binding; GO:0003674,molecular_function; GO:0005488,binding; GO:0017076,purine nucleotide binding; GO:0030554,adenyl nucleotide binding; GO:0032553,ribonucleot…
evm.TU.Chr1.2869	52.3784	24.6431	21.3815	41.9585	33.239	Chr1	32007584	32011181	GO:0005829,cytosol; GO:0005789,endoplasmic reticulum membrane; GO:0012507,ER to Golgi transport vesicle membrane; GO:0005794,Golgi apparatus; GO:0016021,integral component of membrane; GO:0031902,late endosome membrane; GO:0005886,plasma membrane; GO:0031201,SNARE complex; GO:0005484,SNAP receptor activity; GO:0000149,SNARE binding; GO:0015031,protein transport; GO:0006906,vesicle fusion; GO:0003…
evm.TU.Chr1.287	4.6462	0.7722	11.3509	5.4886	7.8037	Chr1	2731199	2734001	GO:0005739,mitochondrion; GO:0005575,cellular_component; GO:0005622,intracellular anatomical structure; GO:0005737,cytoplasm; GO:0043226,organelle; GO:0043227,membrane-bounded organelle; GO:0043229,intracellular organelle; GO:0043231,intracellular membrane-bounded organelle; GO:0110165,cellular anatomical entity
evm.TU.Chr1.2873	767.537	952.953	228.394	49.866	53.9588	Chr1	32049603	32052077	GO:0005829,cytosol; GO:0005739,mitochondrion; GO:0005524,ATP binding; GO:0009927,histidine phosphotransfer kinase activity; GO:0042803,protein homodimerization activity; GO:0004740,pyruvate dehydrogenase (acetyl-transferring) kinase activity; GO:0046777,protein autophosphorylation; GO:0006468,protein phosphorylation; GO:0010906,regulation of glucose metabolic process; GO:0000166,nucleotide bindin…
evm.TU.Chr1.2875	15.3316	4.7588	9.1381	7.8843	8.9666	Chr1	32059909	32063097	GO:0005634,nucleus; GO:0003677,DNA binding; GO:0046872,metal ion binding; GO:0046983,protein dimerization activity; GO:0003674,molecular_function; GO:0003676,nucleic acid binding; GO:0005488,binding; GO:0097159,organic cyclic compound binding; GO:1901363,heterocyclic compound binding; GO:0043167,ion binding; GO:0043169,cation binding; GO:0005515,protein binding; GO:0005575,cellular_component; GO:…
evm.TU.Chr1.2876	0	0	0.1014	0.4158	0.015	Chr1	32068454	32072779	GO:0005634,nucleus; GO:0008270,zinc ion binding; GO:0006355,regulation of transcription, DNA-templated; GO:0003674,molecular_function; GO:0005488,binding; GO:0043167,ion binding; GO:0043169,cation binding; GO:0046872,metal ion binding; GO:0046914,transition metal ion binding; GO:0006139,nucleobase-containing compound metabolic process; GO:0006351,transcription, DNA-templated; GO:0006725,cellular …
evm.TU.Chr1.2878	0.8296	336.401	0.36	0.2618	0.3641	Chr1	32081486	32083386	GO:0016021,integral component of membrane; GO:0045330,aspartyl esterase activity; GO:0030599,pectinesterase activity; GO:0046910,pectinesterase inhibitor activity; GO:0042545,cell wall modification; GO:0045490,pectin catabolic process; GO:0003674,molecular_function; GO:0003824,catalytic activity; GO:0016787,hydrolase activity; GO:0016788,hydrolase activity, acting on ester bonds; GO:0052689,carbo…
evm.TU.Chr1.288	0.074	0	2.5249	0.1948	0.1016	Chr1	2759848	2761342	GO:0005524,ATP binding; GO:0003729,mRNA binding; GO:0009624,response to nematode; GO:0000166,nucleotide binding; GO:0003674,molecular_function; GO:0005488,binding; GO:0017076,purine nucleotide binding; GO:0030554,adenyl nucleotide binding; GO:0032553,ribonucleotide binding; GO:0032555,purine ribonucleotide binding; GO:0032559,adenyl ribonucleotide binding; GO:0035639,purine ribonucleoside triphos…
evm.TU.Chr1.2880	0.5429	0.4198	11.499	21.5358	37.7253	Chr1	32086143	32088818	GO:0005762,mitochondrial large ribosomal subunit; GO:0005739,mitochondrion; GO:0003729,mRNA binding; GO:0019843,rRNA binding; GO:0003735,structural constituent of ribosome; GO:0006412,translation; GO:0003674,molecular_function; GO:0003676,nucleic acid binding; GO:0003723,RNA binding; GO:0005488,binding; GO:0097159,organic cyclic compound binding; GO:1901363,heterocyclic compound binding; GO:00051…
evm.TU.Chr1.2881	1.7108	1.0174	33.9126	10.2362	28.5794	Chr1	32091107	32093198	GO:0009507,chloroplast; GO:0005524,ATP binding; GO:0005509,calcium ion binding; GO:0005525,GTP binding; GO:0008728,GTP diphosphokinase activity; GO:0016301,kinase activity; GO:0015969,guanosine tetraphosphate metabolic process; GO:0016310,phosphorylation; GO:0000166,nucleotide binding; GO:0003674,molecular_function; GO:0005488,binding; GO:0017076,purine nucleotide binding; GO:0030554,adenyl nucle…
evm.TU.Chr1.2882	0.0629	0.8494	0.0325	0.6069	0	Chr1	32095353	32096864	GO:0016021,integral component of membrane; GO:0005886,plasma membrane; GO:0005575,cellular_component; GO:0016020,membrane; GO:0031224,intrinsic component of membrane; GO:0110165,cellular anatomical entity; GO:0071944,cell periphery
evm.TU.Chr1.2883	0.1465	0.8741	0	0.1927	0.3732	Chr1	32099694	32101212	GO:0016021,integral component of membrane; GO:0005886,plasma membrane; GO:0005575,cellular_component; GO:0016020,membrane; GO:0031224,intrinsic component of membrane; GO:0110165,cellular anatomical entity; GO:0071944,cell periphery
evm.TU.Chr1.2884	80.4483	24.2711	15.3124	14.6232	26.4559	Chr1	32109075	32113353	GO:0005886,plasma membrane; GO:0005524,ATP binding; GO:0106310,protein serine kinase activity; GO:0004674,protein serine/threonine kinase activity; GO:0035556,intracellular signal transduction; GO:0006468,protein phosphorylation; GO:0009737,response to abscisic acid; GO:0006970,response to osmotic stress; GO:0009651,response to salt stress; GO:0000166,nucleotide binding; GO:0003674,molecular_func…
evm.TU.Chr1.2886	4.9612	11.2035	0.6408	179.189	1.0869	Chr1	32147130	32148285	--
evm.TU.Chr1.2888	0.0276	2.9295	0	12.4322	0.0756	Chr1	32154482	32155686	GO:0005737,cytoplasm; GO:0033802,isoliquiritigenin 2'-O-methyltransferase activity; GO:0046983,protein dimerization activity; GO:0032259,methylation; GO:0003674,molecular_function; GO:0003824,catalytic activity; GO:0008168,methyltransferase activity; GO:0008171,O-methyltransferase activity; GO:0008757,S-adenosylmethionine-dependent methyltransferase activity; GO:0016740,transferase activity; GO:0…
evm.TU.Chr1.2889	0.9045	0.8415	1.5255	47.401	6.0567	Chr1	32163148	32164393	GO:0102918,(R)-reticuline 7-O-methyltransferase activity; GO:0102917,(S)-reticuline 7-O-methyltransferase activity; GO:0042802,identical protein binding; GO:0008171,O-methyltransferase activity; GO:0046983,protein dimerization activity; GO:0009821,alkaloid biosynthetic process; GO:0032259,methylation; GO:0003674,molecular_function; GO:0003824,catalytic activity; GO:0008168,methyltransferase activ…
evm.TU.Chr1.289	0	0	0.2618	0.237	0.4325	Chr1	2761681	2764323	GO:0043531,ADP binding; GO:0005524,ATP binding; GO:0050832,defense response to fungus; GO:0000166,nucleotide binding; GO:0003674,molecular_function; GO:0005488,binding; GO:0017076,purine nucleotide binding; GO:0030554,adenyl nucleotide binding; GO:0032553,ribonucleotide binding; GO:0032555,purine ribonucleotide binding; GO:0032559,adenyl ribonucleotide binding; GO:0036094,small molecule binding; …
evm.TU.Chr1.2890	0	0.1131	3.048	5.0156	7.0294	Chr1	32176948	32179038	GO:0003723,RNA binding; GO:0106029,tRNA pseudouridine synthase activity; GO:0001522,pseudouridine synthesis; GO:0008033,tRNA processing; GO:0003674,molecular_function; GO:0003676,nucleic acid binding; GO:0005488,binding; GO:0097159,organic cyclic compound binding; GO:1901363,heterocyclic compound binding; GO:0003824,catalytic activity; GO:0009982,pseudouridine synthase activity; GO:0016853,isomer…
evm.TU.Chr1.2891	5.7546	3.3194	19.6086	10.0715	18.2811	Chr1	32179386	32181834	GO:0009507,chloroplast; GO:0009941,chloroplast envelope; GO:0009707,chloroplast outer membrane; GO:0005829,cytosol; GO:0005783,endoplasmic reticulum; GO:0016021,integral component of membrane; GO:0016020,membrane; GO:0009536,plastid; GO:0070300,phosphatidic acid binding; GO:0042803,protein homodimerization activity; GO:0034196,acylglycerol transport; GO:1990052,ER to chloroplast lipid transport; …
evm.TU.Chr1.2892	0.0794	0.0804	12.5736	9.2904	24.0394	Chr1	32185716	32191266	GO:0046872,metal ion binding; GO:0106411,NA; GO:0003674,molecular_function; GO:0005488,binding; GO:0043167,ion binding; GO:0043169,cation binding
evm.TU.Chr1.2895	2.3244	0.1157	0.3307	2.0444	0.4913	Chr1	32227417	32232698	GO:0005576,extracellular region; GO:0016021,integral component of membrane; GO:0005886,plasma membrane; GO:0009506,plasmodesma; GO:0140359,ABC-type transporter activity; GO:0005524,ATP binding; GO:0042626,ATPase-coupled transmembrane transporter activity; GO:0055085,transmembrane transport; GO:0003674,molecular_function; GO:0003824,catalytic activity; GO:0005215,transporter activity; GO:0015399,p…
evm.TU.Chr1.2896	2.2253	0.54	1.2048	12.0763	0.993	Chr1	32248021	32253278	GO:0005576,extracellular region; GO:0016021,integral component of membrane; GO:0005886,plasma membrane; GO:0009506,plasmodesma; GO:0140359,ABC-type transporter activity; GO:0005524,ATP binding; GO:0042626,ATPase-coupled transmembrane transporter activity; GO:0055085,transmembrane transport; GO:0003674,molecular_function; GO:0003824,catalytic activity; GO:0005215,transporter activity; GO:0015399,p…
evm.TU.Chr1.2898	0.0237	0	0.0367	0.8415	0	Chr1	32279122	32284497	GO:0005576,extracellular region; GO:0016021,integral component of membrane; GO:0005886,plasma membrane; GO:0009506,plasmodesma; GO:0140359,ABC-type transporter activity; GO:0005524,ATP binding; GO:0042626,ATPase-coupled transmembrane transporter activity; GO:0055085,transmembrane transport; GO:0003674,molecular_function; GO:0003824,catalytic activity; GO:0005215,transporter activity; GO:0015399,p…
evm.TU.Chr1.2899	0.0077	0.3908	0.5864	6.2043	5.7085	Chr1	32289392	32294783	GO:0005576,extracellular region; GO:0016021,integral component of membrane; GO:0005886,plasma membrane; GO:0009506,plasmodesma; GO:0140359,ABC-type transporter activity; GO:0005524,ATP binding; GO:0042626,ATPase-coupled transmembrane transporter activity; GO:0055085,transmembrane transport; GO:0003674,molecular_function; GO:0003824,catalytic activity; GO:0005215,transporter activity; GO:0015399,p…
evm.TU.Chr1.290	60.673	9.8793	255.891	11.1232	12.9399	Chr1	2765469	2765743	--
evm.TU.Chr1.2900	0	0	0.0246	1.3872	0	Chr1	32299227	32304575	GO:0005576,extracellular region; GO:0016021,integral component of membrane; GO:0005886,plasma membrane; GO:0009506,plasmodesma; GO:0140359,ABC-type transporter activity; GO:0005524,ATP binding; GO:0042626,ATPase-coupled transmembrane transporter activity; GO:0055085,transmembrane transport; GO:0003674,molecular_function; GO:0003824,catalytic activity; GO:0005215,transporter activity; GO:0015399,p…
evm.TU.Chr1.2901	5.3242	14.9536	0.5001	1.3261	0.4426	Chr1	32306692	32319014	GO:0005694,chromosome; GO:0005634,nucleus; GO:0018024,histone-lysine N-methyltransferase activity; GO:0006325,chromatin organization; GO:0003674,molecular_function; GO:0003824,catalytic activity; GO:0008168,methyltransferase activity; GO:0008170,N-methyltransferase activity; GO:0008276,protein methyltransferase activity; GO:0008757,S-adenosylmethionine-dependent methyltransferase activity; GO:001…
evm.TU.Chr1.2904	0	0	0.1934	0.5539	0.0214	Chr1	32349199	32354828	GO:0005576,extracellular region; GO:0016021,integral component of membrane; GO:0005886,plasma membrane; GO:0009506,plasmodesma; GO:0140359,ABC-type transporter activity; GO:0005524,ATP binding; GO:0042626,ATPase-coupled transmembrane transporter activity; GO:0055085,transmembrane transport; GO:0003674,molecular_function; GO:0003824,catalytic activity; GO:0005215,transporter activity; GO:0015399,p…
evm.TU.Chr1.2905	8.4206	2.8051	60.5172	36.0653	1.5448	Chr1	32363687	32367264	GO:0009507,chloroplast; GO:0009707,chloroplast outer membrane; GO:0005829,cytosol; GO:0009658,chloroplast organization; GO:0009902,chloroplast relocation; GO:0006996,organelle organization; GO:0008150,biological_process; GO:0009657,plastid organization; GO:0009987,cellular process; GO:0016043,cellular component organization; GO:0071840,cellular component organization or biogenesis; GO:0019750,chl…
evm.TU.Chr1.2906	137.69	41.8498	84.2166	51.5722	57.6011	Chr1	32370073	32371479	GO:0005829,cytosol; GO:0051537,2 iron, 2 sulfur cluster binding; GO:0004144,diacylglycerol O-acyltransferase activity; GO:0046872,metal ion binding; GO:0006071,glycerol metabolic process; GO:0019432,triglyceride biosynthetic process; GO:0003674,molecular_function; GO:0005488,binding; GO:0051536,iron-sulfur cluster binding; GO:0051540,metal cluster binding; GO:0003824,catalytic activity; GO:000837…
evm.TU.Chr1.291	0	4.6689	0	0	0	Chr1	2785968	2787785	GO:0022625,cytosolic large ribosomal subunit; GO:0070180,large ribosomal subunit rRNA binding; GO:0003735,structural constituent of ribosome; GO:0002181,cytoplasmic translation; GO:0000027,ribosomal large subunit assembly; GO:0003674,molecular_function; GO:0003676,nucleic acid binding; GO:0003723,RNA binding; GO:0005488,binding; GO:0019843,rRNA binding; GO:0097159,organic cyclic compound binding;…
evm.TU.Chr1.2910	10.0599	8.5274	53.8102	17.4151	42.0674	Chr1	32392856	32396278	GO:0005773,vacuole; GO:0004190,aspartic-type endopeptidase activity; GO:0006629,lipid metabolic process; GO:0006508,proteolysis; GO:0003674,molecular_function; GO:0003824,catalytic activity; GO:0004175,endopeptidase activity; GO:0008233,peptidase activity; GO:0016787,hydrolase activity; GO:0070001,aspartic-type peptidase activity; GO:0140096,catalytic activity, acting on a protein; GO:0008150,bio…
evm.TU.Chr1.2911	1.9013	1.5788	17.4046	9.5323	13.1203	Chr1	32397029	32397830	GO:0016021,integral component of membrane; GO:0005575,cellular_component; GO:0016020,membrane; GO:0031224,intrinsic component of membrane; GO:0110165,cellular anatomical entity
evm.TU.Chr1.2912	2.2578	1.8043	0.5525	11.9545	5.623	Chr1	32398686	32399767	GO:0005777,peroxisome; GO:0061522,1,4-dihydroxy-2-naphthoyl-CoA thioesterase activity; GO:0042372,phylloquinone biosynthetic process; GO:0051289,protein homotetramerization; GO:0003674,molecular_function; GO:0003824,catalytic activity; GO:0016289,CoA hydrolase activity; GO:0016787,hydrolase activity; GO:0016788,hydrolase activity, acting on ester bonds; GO:0016790,thiolester hydrolase activity; G…
evm.TU.Chr1.2914	0.8318	0.7518	7.8275	72.3521	22.329	Chr1	32403016	32404146	GO:0005777,peroxisome; GO:0061522,1,4-dihydroxy-2-naphthoyl-CoA thioesterase activity; GO:0042372,phylloquinone biosynthetic process; GO:0051289,protein homotetramerization; GO:0003674,molecular_function; GO:0003824,catalytic activity; GO:0016289,CoA hydrolase activity; GO:0016787,hydrolase activity; GO:0016788,hydrolase activity, acting on ester bonds; GO:0016790,thiolester hydrolase activity; G…
evm.TU.Chr1.2918	5.2919	22.5989	50.6471	22.4432	11.7947	Chr1	32442713	32443589	--
evm.TU.Chr1.2919	8.0957	6.8816	7.2711	10.1002	5.922	Chr1	32446147	32448773	GO:0000228,nuclear chromosome; GO:0005634,nucleus; GO:0070603,SWI/SNF superfamily-type complex; GO:0003712,transcription coregulator activity; GO:0007049,cell cycle; GO:0006338,chromatin remodeling; GO:0006357,regulation of transcription by RNA polymerase II; GO:0003674,molecular_function; GO:0098772,molecular function regulator; GO:0140110,transcription regulator activity; GO:0008150,biological_…
evm.TU.Chr1.292	4.7749	15.1688	4.4089	16.8783	16.3032	Chr1	2792589	2793467	GO:0016021,integral component of membrane; GO:0005575,cellular_component; GO:0016020,membrane; GO:0031224,intrinsic component of membrane; GO:0110165,cellular anatomical entity
evm.TU.Chr1.2920	1.4717	1.8021	0.2943	12.8611	0.9767	Chr1	32450778	32451839	GO:0005634,nucleus; GO:0003700,DNA-binding transcription factor activity; GO:0042802,identical protein binding; GO:0000976,transcription regulatory region sequence-specific DNA binding; GO:0009734,auxin-activated signaling pathway; GO:0009630,gravitropism; GO:0009733,response to auxin; GO:0048364,root development; GO:0048367,shoot system development; GO:0003674,molecular_function; GO:0140110,tran…
evm.TU.Chr1.2922	59.2875	5.3718	156.312	0	1.9635	Chr1	32483347	32484816	GO:0005634,nucleus; GO:0003700,DNA-binding transcription factor activity; GO:0000981,DNA-binding transcription factor activity, RNA polymerase II-specific; GO:0000976,transcription regulatory region sequence-specific DNA binding; GO:0045944,positive regulation of transcription by RNA polymerase II; GO:0010017,red or far-red light signaling pathway; GO:0009585,red, far-red light phototransduction;…
evm.TU.Chr1.2927	20.5806	5.2863	3.8263	8.8654	14.6511	Chr1	32511974	32515609	GO:0005576,extracellular region; GO:0052793,pectin acetylesterase activity; GO:0071555,cell wall organization; GO:0003674,molecular_function; GO:0003824,catalytic activity; GO:0016787,hydrolase activity; GO:0016788,hydrolase activity, acting on ester bonds; GO:0052689,carboxylic ester hydrolase activity; GO:0008150,biological_process; GO:0009987,cellular process; GO:0016043,cellular component org…
evm.TU.Chr1.2928	0.1632	0.0206	0.1771	13.1771	0.1119	Chr1	32517120	32519874	GO:0016021,integral component of membrane; GO:0022857,transmembrane transporter activity; GO:0006857,oligopeptide transport; GO:0009624,response to nematode; GO:0003674,molecular_function; GO:0005215,transporter activity; GO:0006810,transport; GO:0006811,ion transport; GO:0006820,anion transport; GO:0008150,biological_process; GO:0015833,peptide transport; GO:0042886,amide transport; GO:0051179,l…
evm.TU.Chr1.293	0.3636	0.3944	1.9324	26.2334	1.5319	Chr1	2793887	2798414	GO:0005885,Arp2/3 protein complex; GO:0042995,cell projection; GO:0005737,cytoplasm; GO:0051015,actin filament binding; GO:0005200,structural constituent of cytoskeleton; GO:0007015,actin filament organization; GO:0030041,actin filament polymerization; GO:0034314,Arp2/3 complex-mediated actin nucleation; GO:0030833,regulation of actin filament polymerization; GO:0003674,molecular_function; GO:000…
evm.TU.Chr1.2930	8.5517	14.2515	12.0997	24.8037	7.3155	Chr1	32533029	32534163	GO:0016021,integral component of membrane; GO:0031966,mitochondrial membrane; GO:0005886,plasma membrane; GO:0046872,metal ion binding; GO:0004252,serine-type endopeptidase activity; GO:0006508,proteolysis; GO:0003674,molecular_function; GO:0005488,binding; GO:0043167,ion binding; GO:0043169,cation binding; GO:0003824,catalytic activity; GO:0004175,endopeptidase activity; GO:0008233,peptidase act…
evm.TU.Chr1.2933	0.385	0.2811	34.2233	3.8366	9.1812	Chr1	32540656	32545473	GO:0009507,chloroplast; GO:0005524,ATP binding; GO:0016887,ATPase activity; GO:0003729,mRNA binding; GO:0003724,RNA helicase activity; GO:0006968,cellular defense response; GO:0071369,cellular response to ethylene stimulus; GO:0071395,cellular response to jasmonic acid stimulus; GO:0071446,cellular response to salicylic acid stimulus; GO:0050832,defense response to fungus; GO:0000166,nucleotide b…
evm.TU.Chr1.2934	0.3101	0.6277	293.252	20.3065	45.5059	Chr1	32546487	32548000	GO:0009507,chloroplast; GO:0009941,chloroplast envelope; GO:0009570,chloroplast stroma; GO:0005737,cytoplasm; GO:0005730,nucleolus; GO:0005634,nucleus; GO:0005840,ribosome; GO:0008097,5S rRNA binding; GO:0003735,structural constituent of ribosome; GO:0006412,translation; GO:0003674,molecular_function; GO:0003676,nucleic acid binding; GO:0003723,RNA binding; GO:0005488,binding; GO:0019843,rRNA bin…
evm.TU.Chr1.2935	0	5.2468	0.0459	0	0.2641	Chr1	32549750	32552930	GO:0012505,endomembrane system; GO:0016021,integral component of membrane; GO:0005770,late endosome; GO:0015299,solute:proton antiporter activity; GO:0006813,potassium ion transport; GO:0006885,regulation of pH; GO:0003674,molecular_function; GO:0005215,transporter activity; GO:0008324,cation transmembrane transporter activity; GO:0015075,ion transmembrane transporter activity; GO:0015078,proton …
evm.TU.Chr1.2936	85.5261	58.3039	55.7383	109.606	67.9135	Chr1	32566396	32569065	GO:0003713,transcription coactivator activity; GO:0003674,molecular_function; GO:0003712,transcription coregulator activity; GO:0098772,molecular function regulator; GO:0140110,transcription regulator activity
evm.TU.Chr1.2937	1.4682	1.648	10.1301	30.55	29.2648	Chr1	32569576	32570908	GO:0000139,Golgi membrane; GO:0016021,integral component of membrane; GO:0016757,transferase activity, transferring glycosyl groups; GO:0071555,cell wall organization; GO:0006486,protein glycosylation; GO:0003674,molecular_function; GO:0003824,catalytic activity; GO:0016740,transferase activity; GO:0008150,biological_process; GO:0009987,cellular process; GO:0016043,cellular component organization…
evm.TU.Chr1.2938	2.8902	2.1597	24.1615	28.6107	32.0567	Chr1	32571143	32574475	GO:0016787,hydrolase activity; GO:0003674,molecular_function; GO:0003824,catalytic activity
evm.TU.Chr1.2939	5.3352	9.1481	150	278.671	375.793	Chr1	32574975	32577347	GO:0009507,chloroplast; GO:0009536,plastid; GO:0003677,DNA binding; GO:0000724,double-strand break repair via homologous recombination; GO:0003674,molecular_function; GO:0003676,nucleic acid binding; GO:0005488,binding; GO:0097159,organic cyclic compound binding; GO:1901363,heterocyclic compound binding; GO:0000725,recombinational repair; GO:0006139,nucleobase-containing compound metabolic proces…
evm.TU.Chr1.2942	0.627	0.138	0.9717	1.8282	0.3739	Chr1	32586891	32588482	GO:0008289,lipid binding; GO:0003674,molecular_function; GO:0005488,binding
evm.TU.Chr1.2945	0.2749	0.7906	11.5437	14.626	30.9208	Chr1	32594399	32595589	GO:0005694,chromosome; GO:0005634,nucleus; GO:0018024,histone-lysine N-methyltransferase activity; GO:0006325,chromatin organization; GO:0003674,molecular_function; GO:0003824,catalytic activity; GO:0008168,methyltransferase activity; GO:0008170,N-methyltransferase activity; GO:0008276,protein methyltransferase activity; GO:0008757,S-adenosylmethionine-dependent methyltransferase activity; GO:001…
evm.TU.Chr1.2946	14.9253	742.613	10.9525	13.8708	1.0579	Chr1	32626645	32630255	GO:0016021,integral component of membrane; GO:0015019,heparan-alpha-glucosaminide N-acetyltransferase activity; GO:0003674,molecular_function; GO:0003824,catalytic activity; GO:0008080,N-acetyltransferase activity; GO:0016407,acetyltransferase activity; GO:0016410,N-acyltransferase activity; GO:0016740,transferase activity; GO:0016746,transferase activity, transferring acyl groups; GO:0016747,tra…
evm.TU.Chr1.2947	0.0216	1.6685	0.201	0.995	0	Chr1	32630918	32632430	GO:0016021,integral component of membrane; GO:0005886,plasma membrane; GO:0005575,cellular_component; GO:0016020,membrane; GO:0031224,intrinsic component of membrane; GO:0110165,cellular anatomical entity; GO:0071944,cell periphery
evm.TU.Chr1.2948	2.7662	22.1423	16.2175	29.1809	36.4563	Chr1	32634754	32635248	GO:0022625,cytosolic large ribosomal subunit; GO:0022626,cytosolic ribosome; GO:0005576,extracellular region; GO:0005730,nucleolus; GO:0003735,structural constituent of ribosome; GO:0006412,translation; GO:0003674,molecular_function; GO:0005198,structural molecule activity; GO:0006518,peptide metabolic process; GO:0006807,nitrogen compound metabolic process; GO:0008150,biological_process; GO:0008…
evm.TU.Chr1.2949	2040.31	685.548	8.3884	22.2416	139.76	Chr1	32641928	32643994	GO:0048046,apoplast; GO:0005737,cytoplasm; GO:0004553,hydrolase activity, hydrolyzing O-glycosyl compounds; GO:0030247,polysaccharide binding; GO:0016762,xyloglucan:xyloglucosyl transferase activity; GO:0042546,cell wall biogenesis; GO:0071555,cell wall organization; GO:0010411,xyloglucan metabolic process; GO:0003674,molecular_function; GO:0003824,catalytic activity; GO:0016787,hydrolase activit…
evm.TU.Chr1.2951	14.6932	3.8147	4.0824	80.989	80.4948	Chr1	32666574	32670305	GO:0005794,Golgi apparatus; GO:0016021,integral component of membrane; GO:0005886,plasma membrane; GO:0009536,plastid; GO:0005509,calcium ion binding; GO:0000293,ferric-chelate reductase activity; GO:0016174,NAD(P)H oxidase H2O2-forming activity; GO:0004601,peroxidase activity; GO:0033500,carbohydrate homeostasis; GO:0071456,cellular response to hypoxia; GO:0050832,defense response to fungus; GO:…
evm.TU.Chr1.2953	35.2537	46.921	11.6396	49.9932	88.3267	Chr1	32685388	32686918	GO:0016021,integral component of membrane; GO:0005575,cellular_component; GO:0016020,membrane; GO:0031224,intrinsic component of membrane; GO:0110165,cellular anatomical entity
evm.TU.Chr1.2954	26.3961	1.6901	0.345	46.5476	12.4751	Chr1	32691620	32692555	--
evm.TU.Chr1.2956	0.4386	0.823	2.2037	2.8046	8.651	Chr1	32700652	32702619	GO:0043231,intracellular membrane-bounded organelle; GO:0003723,RNA binding; GO:0008270,zinc ion binding; GO:0009451,RNA modification; GO:0003674,molecular_function; GO:0003676,nucleic acid binding; GO:0005488,binding; GO:0097159,organic cyclic compound binding; GO:1901363,heterocyclic compound binding; GO:0043167,ion binding; GO:0043169,cation binding; GO:0046872,metal ion binding; GO:0046914,tr…
evm.TU.Chr1.2957	0	2.3055	0	0	0	Chr1	32703464	32705720	GO:0005789,endoplasmic reticulum membrane; GO:0016021,integral component of membrane; GO:0005509,calcium ion binding; GO:0030246,carbohydrate binding; GO:0051082,unfolded protein binding; GO:0006457,protein folding; GO:0030433,ubiquitin-dependent ERAD pathway; GO:0003674,molecular_function; GO:0005488,binding; GO:0043167,ion binding; GO:0043169,cation binding; GO:0046872,metal ion binding; GO:000…
evm.TU.Chr1.2958	0.0634	0.1471	0.2129	5.3639	0.7102	Chr1	32706814	32711917	GO:0000785,chromatin; GO:0042555,MCM complex; GO:0000347,THO complex; GO:0005524,ATP binding; GO:0016887,ATPase activity; GO:0003677,DNA binding; GO:0003678,DNA helicase activity; GO:0046872,metal ion binding; GO:0007049,cell cycle; GO:0006270,DNA replication initiation; GO:0006268,DNA unwinding involved in DNA replication; GO:0009793,embryo development ending in seed dormancy; GO:1905775,negativ…
evm.TU.Chr1.2959	2.9457	37.5994	0.801	32.4171	1.3467	Chr1	32713113	32713688	--
evm.TU.Chr1.296	0	0.4864	0	0	0	Chr1	2822453	2825993	--
evm.TU.Chr1.2961	44.1968	10.9958	20.7059	48.6969	53.0583	Chr1	32737938	32738855	GO:0005783,endoplasmic reticulum; GO:0005789,endoplasmic reticulum membrane; GO:0005576,extracellular region; GO:0016021,integral component of membrane; GO:0005886,plasma membrane; GO:0000326,protein storage vacuole; GO:0032586,protein storage vacuole membrane; GO:0071456,cellular response to hypoxia; GO:0006952,defense response; GO:0006623,protein targeting to vacuole; GO:0001666,response to hyp…
evm.TU.Chr1.2962	18.5218	5.022	5.3313	22.6172	11.1898	Chr1	32739436	32740862	GO:0005783,endoplasmic reticulum; GO:0005789,endoplasmic reticulum membrane; GO:0016021,integral component of membrane; GO:0005634,nucleus; GO:0000247,C-8 sterol isomerase activity; GO:0047750,cholestenol delta-isomerase activity; GO:0004769,steroid delta-isomerase activity; GO:0016126,sterol biosynthetic process; GO:0003674,molecular_function; GO:0003824,catalytic activity; GO:0016853,isomerase …
evm.TU.Chr1.2964	4.4286	4.8234	35.5361	20.9364	13.1479	Chr1	32753041	32753958	GO:0003723,RNA binding; GO:0003674,molecular_function; GO:0003676,nucleic acid binding; GO:0005488,binding; GO:0097159,organic cyclic compound binding; GO:1901363,heterocyclic compound binding
evm.TU.Chr1.2965	1.8284	96.3485	2.6265	21.8744	1.2233	Chr1	32758963	32761421	GO:0005829,cytosol; GO:0005783,endoplasmic reticulum; GO:0005794,Golgi apparatus; GO:0016021,integral component of membrane; GO:0005886,plasma membrane; GO:0019706,protein-cysteine S-palmitoyltransferase activity; GO:0018230,peptidyl-L-cysteine S-palmitoylation; GO:0006612,protein targeting to membrane; GO:0003674,molecular_function; GO:0003824,catalytic activity; GO:0016409,palmitoyltransferase …
evm.TU.Chr1.2966	0.0961	0.1389	0.1276	152.177	0.32	Chr1	32765012	32768990	GO:0016021,integral component of membrane; GO:0016020,membrane; GO:0005886,plasma membrane; GO:0015079,potassium ion transmembrane transporter activity; GO:0009674,potassium:sodium symporter activity; GO:1990573,potassium ion import across plasma membrane; GO:0006813,potassium ion transport; GO:0003674,molecular_function; GO:0005215,transporter activity; GO:0008324,cation transmembrane transporte…
evm.TU.Chr1.2967	0.1762	80.2692	0.021	0.0891	0.2231	Chr1	32780127	32783354	GO:0016021,integral component of membrane; GO:0016020,membrane; GO:0015079,potassium ion transmembrane transporter activity; GO:0006813,potassium ion transport; GO:0003674,molecular_function; GO:0005215,transporter activity; GO:0008324,cation transmembrane transporter activity; GO:0015075,ion transmembrane transporter activity; GO:0015318,inorganic molecular entity transmembrane transporter activ…
evm.TU.Chr1.2971	1.0481	0.2652	3.6822	1.8378	4.3128	Chr1	32828617	32830304	GO:0008234,cysteine-type peptidase activity; GO:0006508,proteolysis; GO:0003674,molecular_function; GO:0003824,catalytic activity; GO:0008233,peptidase activity; GO:0016787,hydrolase activity; GO:0140096,catalytic activity, acting on a protein; GO:0006807,nitrogen compound metabolic process; GO:0008150,biological_process; GO:0008152,metabolic process; GO:0019538,protein metabolic process; GO:0043…
evm.TU.Chr1.2973	1.1222	733.043	1.2816	0.466	0.8911	Chr1	32845422	32846551	GO:0016021,integral component of membrane; GO:0005575,cellular_component; GO:0016020,membrane; GO:0031224,intrinsic component of membrane; GO:0110165,cellular anatomical entity
evm.TU.Chr1.2974	0.4528	0.195	4.4046	6.1188	16.635	Chr1	32853663	32856938	GO:0005739,mitochondrion; GO:0005886,plasma membrane; GO:0004842,ubiquitin-protein transferase activity; GO:0003674,molecular_function; GO:0003824,catalytic activity; GO:0016740,transferase activity; GO:0019787,ubiquitin-like protein transferase activity; GO:0140096,catalytic activity, acting on a protein; GO:0005575,cellular_component; GO:0005622,intracellular anatomical structure; GO:0005737,cy…
evm.TU.Chr1.2975	0.8505	0	3.2954	2.2369	10.8874	Chr1	32856998	32858129	--
evm.TU.Chr1.2976	0	0	0.0567	8.1853	0	Chr1	32859586	32860398	GO:0005634,nucleus; GO:0003700,DNA-binding transcription factor activity; GO:0000976,transcription regulatory region sequence-specific DNA binding; GO:0009873,ethylene-activated signaling pathway; GO:0009740,gibberellic acid mediated signaling pathway; GO:0010030,positive regulation of seed germination; GO:0009739,response to gibberellin; GO:0003674,molecular_function; GO:0140110,transcription re…
evm.TU.Chr1.2978	0.5077	0.6423	5.3647	6.6759	4.6841	Chr1	32869843	32872970	GO:0005737,cytoplasm; GO:0005739,mitochondrion; GO:0005634,nucleus; GO:0016787,hydrolase activity; GO:0046872,metal ion binding; GO:0003674,molecular_function; GO:0003824,catalytic activity; GO:0005488,binding; GO:0043167,ion binding; GO:0043169,cation binding; GO:0005575,cellular_component; GO:0005622,intracellular anatomical structure; GO:0110165,cellular anatomical entity; GO:0043226,organelle…
evm.TU.Chr1.2987	12.6388	4.3222	3.4791	1.0909	6.5369	Chr1	32953666	32955948	GO:0005737,cytoplasm; GO:0005634,nucleus; GO:0016881,acid-amino acid ligase activity; GO:0010279,indole-3-acetic acid amido synthetase activity; GO:0010252,auxin homeostasis; GO:0009733,response to auxin; GO:0003674,molecular_function; GO:0003824,catalytic activity; GO:0016874,ligase activity; GO:0016879,ligase activity, forming carbon-nitrogen bonds; GO:0008150,biological_process; GO:0042592,hom…
evm.TU.Chr1.299	0.5013	0.2602	0.1594	0.169	0.0176	Chr1	2839910	2851383	GO:0008825,cyclopropane-fatty-acyl-phospholipid synthase activity; GO:0016491,oxidoreductase activity; GO:0032259,methylation; GO:0003674,molecular_function; GO:0003824,catalytic activity; GO:0008168,methyltransferase activity; GO:0008757,S-adenosylmethionine-dependent methyltransferase activity; GO:0016740,transferase activity; GO:0016741,transferase activity, transferring one-carbon groups; GO:…
evm.TU.Chr1.2990	0.7702	0.344	4.5644	14.0613	6.1521	Chr1	32998257	32999056	GO:0000325,plant-type vacuole; GO:0099503,secretory vesicle; GO:0005575,cellular_component; GO:0005622,intracellular anatomical structure; GO:0005737,cytoplasm; GO:0005773,vacuole; GO:0043226,organelle; GO:0043227,membrane-bounded organelle; GO:0043229,intracellular organelle; GO:0043231,intracellular membrane-bounded organelle; GO:0110165,cellular anatomical entity; GO:0031410,cytoplasmic vesicl…
evm.TU.Chr1.2991	7.983	5.7639	24.7457	1.1269	17.1971	Chr1	33002305	33003095	GO:0000325,plant-type vacuole; GO:0099503,secretory vesicle; GO:0005575,cellular_component; GO:0005622,intracellular anatomical structure; GO:0005737,cytoplasm; GO:0005773,vacuole; GO:0043226,organelle; GO:0043227,membrane-bounded organelle; GO:0043229,intracellular organelle; GO:0043231,intracellular membrane-bounded organelle; GO:0110165,cellular anatomical entity; GO:0031410,cytoplasmic vesicl…
evm.TU.Chr1.2994	1.0189	0.6942	25.5583	23.4582	47.8581	Chr1	33022001	33024173	GO:0016021,integral component of membrane; GO:0022857,transmembrane transporter activity; GO:0006857,oligopeptide transport; GO:0003674,molecular_function; GO:0005215,transporter activity; GO:0006810,transport; GO:0006811,ion transport; GO:0006820,anion transport; GO:0008150,biological_process; GO:0015833,peptide transport; GO:0042886,amide transport; GO:0051179,localization; GO:0051234,establish…
evm.TU.Chr1.2996	3.3142	4.5795	81.3368	62.5948	81.4045	Chr1	33034319	33036593	GO:0005783,endoplasmic reticulum; GO:0005794,Golgi apparatus; GO:0016021,integral component of membrane; GO:0020037,heme binding; GO:0005506,iron ion binding; GO:0008168,methyltransferase activity; GO:0004497,monooxygenase activity; GO:0016491,oxidoreductase activity; GO:0008398,sterol 14-demethylase activity; GO:0032259,methylation; GO:0016126,sterol biosynthetic process; GO:0016125,sterol metab…
evm.TU.Chr1.2997	0.8368	1.2605	45.3949	3.4062	13.7732	Chr1	33037239	33039200	GO:0009507,chloroplast; GO:0009543,chloroplast thylakoid lumen; GO:0009535,chloroplast thylakoid membrane; GO:0009579,thylakoid; GO:0031977,thylakoid lumen; GO:0003755,peptidyl-prolyl cis-trans isomerase activity; GO:0003674,molecular_function; GO:0003824,catalytic activity; GO:0016853,isomerase activity; GO:0016859,cis-trans isomerase activity; GO:0140096,catalytic activity, acting on a protein;…
evm.TU.Chr1.2999	325.109	96.1883	49.5381	365.473	295.01	Chr1	33058589	33061383	GO:0005737,cytoplasm; GO:0004801,sedoheptulose-7-phosphate:D-glyceraldehyde-3-phosphate glyceronetransferase activity; GO:0005975,carbohydrate metabolic process; GO:0006098,pentose-phosphate shunt; GO:0003674,molecular_function; GO:0003824,catalytic activity; GO:0016740,transferase activity; GO:0016744,transferase activity, transferring aldehyde or ketonic groups; GO:0008150,biological_process; G…
evm.TU.Chr1.3	0.1758	7.8826	5.6453	1.4535	3.4798	Chr1	7329	12703	GO:0009507,chloroplast; GO:0005524,ATP binding; GO:0003676,nucleic acid binding; GO:0000166,nucleotide binding; GO:0003674,molecular_function; GO:0005488,binding; GO:0017076,purine nucleotide binding; GO:0030554,adenyl nucleotide binding; GO:0032553,ribonucleotide binding; GO:0032555,purine ribonucleotide binding; GO:0032559,adenyl ribonucleotide binding; GO:0035639,purine ribonucleoside triphosp…
evm.TU.Chr1.30	4.1519	6.322	40.9008	51.1756	41.986	Chr1	352308	355079	GO:0005737,cytoplasm; GO:0005829,cytosol; GO:0005739,mitochondrion; GO:0005634,nucleus; GO:0016272,prefoldin complex; GO:0044183,protein folding chaperone; GO:0051082,unfolded protein binding; GO:0071370,cellular response to gibberellin stimulus; GO:0043622,cortical microtubule organization; GO:0006397,mRNA processing; GO:0006457,protein folding; GO:0009409,response to cold; GO:0003674,molecular_…
evm.TU.Chr1.3000	66.2212	15.1023	2.5631	97.201	0.9533	Chr1	33065254	33067745	GO:0000139,Golgi membrane; GO:0016021,integral component of membrane; GO:0047517,1,4-beta-D-xylan synthase activity; GO:0080116,glucuronoxylan glucuronosyltransferase activity; GO:0071555,cell wall organization; GO:0010417,glucuronoxylan biosynthetic process; GO:0009834,plant-type secondary cell wall biogenesis; GO:0006486,protein glycosylation; GO:0003674,molecular_function; GO:0003824,catalytic…
evm.TU.Chr1.3001	124.887	23.6981	22.6666	17.5026	39.4067	Chr1	33069525	33072006	GO:0000139,Golgi membrane; GO:0005886,plasma membrane; GO:0006656,phosphatidylcholine biosynthetic process; GO:0015031,protein transport; GO:0006629,lipid metabolic process; GO:0006644,phospholipid metabolic process; GO:0006650,glycerophospholipid metabolic process; GO:0006793,phosphorus metabolic process; GO:0006796,phosphate-containing compound metabolic process; GO:0006807,nitrogen compound me…
evm.TU.Chr1.3002	85.8502	318.156	38.9353	45.9966	67.7277	Chr1	33073075	33074945	GO:0005750,mitochondrial respiratory chain complex III; GO:0051537,2 iron, 2 sulfur cluster binding; GO:0046872,metal ion binding; GO:0016491,oxidoreductase activity; GO:0008121,ubiquinol-cytochrome-c reductase activity; GO:0006122,mitochondrial electron transport, ubiquinol to cytochrome c; GO:0003674,molecular_function; GO:0005488,binding; GO:0051536,iron-sulfur cluster binding; GO:0051540,meta…
evm.TU.Chr1.3003	7.1241	4.5499	147.082	44.3183	52.8981	Chr1	33075742	33079550	GO:0009507,chloroplast; GO:0005737,cytoplasm; GO:0005829,cytosol; GO:0005768,endosome; GO:0005794,Golgi apparatus; GO:0005739,mitochondrion; GO:0005634,nucleus; GO:0005802,trans-Golgi network; GO:0005524,ATP binding; GO:0004820,glycine-tRNA ligase activity; GO:0046983,protein dimerization activity; GO:0016740,transferase activity; GO:0015966,diadenosine tetraphosphate biosynthetic process; GO:000…
evm.TU.Chr1.3004	0.1107	2.609	0.7078	0.1456	0.1329	Chr1	33083644	33087439	GO:0010369,chromocenter; GO:0005634,nucleus; GO:0003682,chromatin binding; GO:0010385,double-stranded methylated DNA binding; GO:0042393,histone binding; GO:0046872,metal ion binding; GO:0008327,methyl-CpG binding; GO:0010428,methyl-CpNpG binding; GO:0010429,methyl-CpNpN binding; GO:0061630,ubiquitin protein ligase activity; GO:0004842,ubiquitin-protein transferase activity; GO:0051301,cell divis…
evm.TU.Chr1.3005	4.3233	1.6142	140.825	14.1202	37.6685	Chr1	33087547	33088916	GO:0016021,integral component of membrane; GO:0005575,cellular_component; GO:0016020,membrane; GO:0031224,intrinsic component of membrane; GO:0110165,cellular anatomical entity
evm.TU.Chr1.3006	102.088	90.7737	6.3702	48.208	32.3433	Chr1	33095817	33097688	GO:0005634,nucleus; GO:0003700,DNA-binding transcription factor activity; GO:0000976,transcription regulatory region sequence-specific DNA binding; GO:0071497,cellular response to freezing; GO:0009873,ethylene-activated signaling pathway; GO:0019760,glucosinolate metabolic process; GO:0045893,positive regulation of transcription, DNA-templated; GO:0009737,response to abscisic acid; GO:0009723,res…
evm.TU.Chr1.3009	31.9043	624.192	8.1231	10.1443	18.355	Chr1	33119206	33125425	GO:0003723,RNA binding; GO:0003674,molecular_function; GO:0003676,nucleic acid binding; GO:0005488,binding; GO:0097159,organic cyclic compound binding; GO:1901363,heterocyclic compound binding
evm.TU.Chr1.3010	0	0	0.0221	0.9951	0.0392	Chr1	33147408	33153338	GO:0000775,chromosome, centromeric region; GO:0005634,nucleus; GO:0003690,double-stranded DNA binding; GO:0010385,double-stranded methylated DNA binding; GO:0042054,histone methyltransferase activity; GO:0046974,histone methyltransferase activity (H3-K9 specific); GO:0008327,methyl-CpG binding; GO:0010428,methyl-CpNpG binding; GO:0010429,methyl-CpNpN binding; GO:0008270,zinc ion binding; GO:00063…
evm.TU.Chr1.3011	3.1393	5.1071	36.6656	52.5621	64.0096	Chr1	33169226	33171380	GO:0005634,nucleus; GO:0003677,DNA binding; GO:0003700,DNA-binding transcription factor activity; GO:0042803,protein homodimerization activity; GO:0071219,cellular response to molecule of bacterial origin; GO:0006952,defense response; GO:0050777,negative regulation of immune response; GO:0045892,negative regulation of transcription, DNA-templated; GO:0006355,regulation of transcription, DNA-templ…
evm.TU.Chr1.3012	5.8584	13.3563	9.6935	17.8374	19.4366	Chr1	33172050	33173474	--
evm.TU.Chr1.3013	0.0168	0.0212	0	8.2132	0	Chr1	33174308	33182936	GO:0048046,apoplast; GO:0005507,copper ion binding; GO:0052716,hydroquinone:oxygen oxidoreductase activity; GO:0016491,oxidoreductase activity; GO:0046274,lignin catabolic process; GO:0003674,molecular_function; GO:0005488,binding; GO:0043167,ion binding; GO:0043169,cation binding; GO:0046872,metal ion binding; GO:0046914,transition metal ion binding; GO:0003824,catalytic activity; GO:0016679,oxi…
evm.TU.Chr1.3016	0.2181	0.5519	0	2.3659	1.2712	Chr1	33212426	33212971	--
evm.TU.Chr1.3018	0.4071	0.5151	0.7887	18.6023	1.5354	Chr1	33230956	33232809	GO:0005789,endoplasmic reticulum membrane; GO:0016021,integral component of membrane; GO:0005886,plasma membrane; GO:0005524,ATP binding; GO:0001653,peptide receptor activity; GO:0033612,receptor serine/threonine kinase binding; GO:0005102,signaling receptor binding; GO:0004675,transmembrane receptor protein serine/threonine kinase activity; GO:0042742,defense response to bacterium; GO:0002229,de…
evm.TU.Chr1.3019	1.249	0.878	241.972	1.6425	105.733	Chr1	33235345	33235959	GO:0009507,chloroplast; GO:0009941,chloroplast envelope; GO:0009570,chloroplast stroma; GO:0098807,chloroplast thylakoid membrane protein complex; GO:0005829,cytosol; GO:0007623,circadian rhythm; GO:0008150,biological_process; GO:0048511,rhythmic process; GO:0005575,cellular_component; GO:0005622,intracellular anatomical structure; GO:0005737,cytoplasm; GO:0009536,plastid; GO:0043226,organelle; G…
evm.TU.Chr1.302	2.8907	1.6401	0.1067	0.2414	0.0629	Chr1	2926133	2933474	GO:0005737,cytoplasm; GO:0030782,(S)-tetrahydroprotoberberine N-methyltransferase activity; GO:0032259,methylation; GO:0003674,molecular_function; GO:0003824,catalytic activity; GO:0008168,methyltransferase activity; GO:0008757,S-adenosylmethionine-dependent methyltransferase activity; GO:0016740,transferase activity; GO:0016741,transferase activity, transferring one-carbon groups; GO:0008150,bio…
evm.TU.Chr1.3022	0.1811	0.131	2.5865	2.0755	7.0619	Chr1	33241862	33244162	GO:0009507,chloroplast; GO:0003729,mRNA binding; GO:0008270,zinc ion binding; GO:0009451,RNA modification; GO:0003674,molecular_function; GO:0003676,nucleic acid binding; GO:0003723,RNA binding; GO:0005488,binding; GO:0097159,organic cyclic compound binding; GO:1901363,heterocyclic compound binding; GO:0043167,ion binding; GO:0043169,cation binding; GO:0046872,metal ion binding; GO:0046914,transi…
evm.TU.Chr1.3023	0.1837	0.5812	23.9224	0.6041	3.1083	Chr1	33245576	33247881	GO:0016123,xanthophyll biosynthetic process; GO:0006629,lipid metabolic process; GO:0006720,isoprenoid metabolic process; GO:0006721,terpenoid metabolic process; GO:0008150,biological_process; GO:0008152,metabolic process; GO:0008299,isoprenoid biosynthetic process; GO:0008610,lipid biosynthetic process; GO:0009058,biosynthetic process; GO:0009987,cellular process; GO:0016108,tetraterpenoid metab…
evm.TU.Chr1.3024	0.7134	0.6291	23.5538	142.992	0.5633	Chr1	33249366	33251983	GO:0005576,extracellular region; GO:0009505,plant-type cell wall; GO:0009506,plasmodesma; GO:0004185,serine-type carboxypeptidase activity; GO:0006508,proteolysis; GO:0003674,molecular_function; GO:0003824,catalytic activity; GO:0004180,carboxypeptidase activity; GO:0008233,peptidase activity; GO:0008236,serine-type peptidase activity; GO:0008238,exopeptidase activity; GO:0016787,hydrolase activi…
evm.TU.Chr1.3025	0.3775	3.1615	9.8903	33.5428	73.7414	Chr1	33259753	33264621	GO:0030136,clathrin-coated vesicle; GO:0005886,plasma membrane; GO:0000911,cytokinesis by cell plate formation; GO:0009825,multidimensional cell growth; GO:0040008,regulation of growth; GO:0000910,cytokinesis; GO:0007049,cell cycle; GO:0008150,biological_process; GO:0009987,cellular process; GO:0022402,cell cycle process; GO:0051301,cell division; GO:0016049,cell growth; GO:0040007,growth; GO:005…
evm.TU.Chr1.3027	16.249	5.3368	11.5458	21.3383	9.6971	Chr1	33275286	33280471	GO:0005634,nucleus; GO:0046872,metal ion binding; GO:0017018,myosin phosphatase activity; GO:0008022,protein C-terminus binding; GO:0003723,RNA binding; GO:0008420,RNA polymerase II CTD heptapeptide repeat phosphatase activity; GO:0006952,defense response; GO:0070940,dephosphorylation of RNA polymerase II C-terminal domain; GO:0009788,negative regulation of abscisic acid-activated signaling pathw…
evm.TU.Chr1.3028	0.0585	0.1481	0.1361	100.461	0.281	Chr1	33285158	33288145	GO:0046872,metal ion binding; GO:0016491,oxidoreductase activity; GO:0003674,molecular_function; GO:0005488,binding; GO:0043167,ion binding; GO:0043169,cation binding; GO:0003824,catalytic activity
evm.TU.Chr1.3035	1.6446	4.6127	16.9081	23.7899	16.1657	Chr1	33363595	33365039	--
evm.TU.Chr1.3036	0.8855	0.2295	5.8704	0.6454	1.639	Chr1	33368665	33372005	GO:0009506,plasmodesma; GO:0043531,ADP binding; GO:0005524,ATP binding; GO:0006952,defense response; GO:0051707,response to other organism; GO:0000166,nucleotide binding; GO:0003674,molecular_function; GO:0005488,binding; GO:0017076,purine nucleotide binding; GO:0030554,adenyl nucleotide binding; GO:0032553,ribonucleotide binding; GO:0032555,purine ribonucleotide binding; GO:0032559,adenyl ribonu…
evm.TU.Chr1.3038	0.1758	0	1.2459	0.0661	0.758	Chr1	33383068	33386527	GO:0043531,ADP binding; GO:0005524,ATP binding; GO:0006952,defense response; GO:0051707,response to other organism; GO:0000166,nucleotide binding; GO:0003674,molecular_function; GO:0005488,binding; GO:0017076,purine nucleotide binding; GO:0030554,adenyl nucleotide binding; GO:0032553,ribonucleotide binding; GO:0032555,purine ribonucleotide binding; GO:0032559,adenyl ribonucleotide binding; GO:003…
evm.TU.Chr1.3039	0.0451	0.1141	0.734	8.6594	0.0928	Chr1	33392265	33399606	GO:0005634,nucleus; GO:0045893,positive regulation of transcription, DNA-templated; GO:2000032,regulation of secondary shoot formation; GO:0006139,nucleobase-containing compound metabolic process; GO:0006351,transcription, DNA-templated; GO:0006355,regulation of transcription, DNA-templated; GO:0006725,cellular aromatic compound metabolic process; GO:0006807,nitrogen compound metabolic process; G…
evm.TU.Chr1.3040	0.0359	0.0303	0.5929	1.6821	2.9678	Chr1	33433177	33435666	GO:0005739,mitochondrion; GO:0008270,zinc ion binding; GO:0003674,molecular_function; GO:0005488,binding; GO:0043167,ion binding; GO:0043169,cation binding; GO:0046872,metal ion binding; GO:0046914,transition metal ion binding; GO:0005575,cellular_component; GO:0005622,intracellular anatomical structure; GO:0005737,cytoplasm; GO:0043226,organelle; GO:0043227,membrane-bounded organelle; GO:0043229…
evm.TU.Chr1.3041	142.791	179.954	272.927	391.901	1234.84	Chr1	33437153	33437755	GO:0022626,cytosolic ribosome; GO:0022627,cytosolic small ribosomal subunit; GO:0009505,plant-type cell wall; GO:0009506,plasmodesma; GO:0042788,polysomal ribosome; GO:0005840,ribosome; GO:0046872,metal ion binding; GO:0003729,mRNA binding; GO:0003723,RNA binding; GO:0003735,structural constituent of ribosome; GO:0000028,ribosomal small subunit assembly; GO:0006412,translation; GO:0003674,molecul…
evm.TU.Chr1.3042	13.0324	19.2384	3.443	138.144	195.608	Chr1	33453543	33454749	GO:0005634,nucleus; GO:0042803,protein homodimerization activity; GO:0006952,defense response; GO:0031347,regulation of defense response; GO:2000022,regulation of jasmonic acid mediated signaling pathway; GO:0010112,regulation of systemic acquired resistance; GO:0009753,response to jasmonic acid; GO:0009611,response to wounding; GO:0003674,molecular_function; GO:0005488,binding; GO:0005515,protei…
evm.TU.Chr1.3043	83.006	32.6465	1.8281	29.7806	61.1304	Chr1	33474423	33477129	--
evm.TU.Chr1.3047	6.4453	6.653	14.4586	12.6023	73.7459	Chr1	33503363	33504146	GO:0016021,integral component of membrane; GO:0005886,plasma membrane; GO:0042803,protein homodimerization activity; GO:0043621,protein self-association; GO:0003674,molecular_function; GO:0005488,binding; GO:0005515,protein binding; GO:0042802,identical protein binding; GO:0046983,protein dimerization activity; GO:0005575,cellular_component; GO:0016020,membrane; GO:0031224,intrinsic component of …
evm.TU.Chr1.3048	45.7175	28.3236	10.7073	173.013	218.166	Chr1	33504887	33505851	GO:0009536,plastid; GO:0009793,embryo development ending in seed dormancy; GO:0098755,maintenance of seed dormancy by absisic acid; GO:0010029,regulation of seed germination; GO:0009845,seed germination; GO:0000003,reproduction; GO:0003006,developmental process involved in reproduction; GO:0007275,multicellular organism development; GO:0008150,biological_process; GO:0009790,embryo development; GO…
evm.TU.Chr1.3049	0.9824	3.232	15.8355	83.5871	85.5631	Chr1	33506280	33507044	--
evm.TU.Chr1.3050	4.1266	49.457	3.8806	25.1212	11.5106	Chr1	33516957	33518182	GO:0003700,DNA-binding transcription factor activity; GO:0004386,helicase activity; GO:0003674,molecular_function; GO:0140110,transcription regulator activity; GO:0003824,catalytic activity; GO:0016462,pyrophosphatase activity; GO:0016787,hydrolase activity; GO:0016817,hydrolase activity, acting on acid anhydrides; GO:0016818,hydrolase activity, acting on acid anhydrides, in phosphorus-containing…
evm.TU.Chr1.3052	4.618	5.422	35.3355	40.7044	55.2359	Chr1	33534311	33536824	GO:0005634,nucleus; GO:0003700,DNA-binding transcription factor activity; GO:0008270,zinc ion binding; GO:0006355,regulation of transcription, DNA-templated; GO:0003674,molecular_function; GO:0140110,transcription regulator activity; GO:0005488,binding; GO:0043167,ion binding; GO:0043169,cation binding; GO:0046872,metal ion binding; GO:0046914,transition metal ion binding; GO:0006139,nucleobase-c…
evm.TU.Chr1.3053	0.3101	0.1121	4.8745	9.029	0.0608	Chr1	33555445	33556908	GO:0005737,cytoplasm; GO:0098542,defense response to other organism; GO:0006950,response to stress; GO:0006952,defense response; GO:0008150,biological_process; GO:0009605,response to external stimulus; GO:0009607,response to biotic stimulus; GO:0043207,response to external biotic stimulus; GO:0044419,biological process involved in interspecies interaction between organisms; GO:0050896,response to…
evm.TU.Chr1.3056	2.1748	4.185	182.578	178.507	7.3328	Chr1	33566229	33567771	GO:0006952,defense response; GO:0007165,signal transduction; GO:0006950,response to stress; GO:0008150,biological_process; GO:0050896,response to stimulus; GO:0007154,cell communication; GO:0009987,cellular process; GO:0023052,signaling; GO:0050789,regulation of biological process; GO:0050794,regulation of cellular process; GO:0051716,cellular response to stimulus; GO:0065007,biological regulation
evm.TU.Chr1.3058	202.169	85.4136	177.141	158.35	78.3618	Chr1	33576410	33580022	GO:0005967,mitochondrial pyruvate dehydrogenase complex; GO:0004739,pyruvate dehydrogenase (acetyl-transferring) activity; GO:0006086,acetyl-CoA biosynthetic process from pyruvate; GO:0006096,glycolytic process; GO:0003674,molecular_function; GO:0003824,catalytic activity; GO:0004738,pyruvate dehydrogenase activity; GO:0016491,oxidoreductase activity; GO:0016624,oxidoreductase activity, acting on…
evm.TU.Chr1.306	27.1406	27.0793	21.108	25.8409	25.2171	Chr1	3006100	3009172	--
evm.TU.Chr1.3060	3.8659	7.9895	89.2762	41.687	58.1486	Chr1	33599714	33600737	--
evm.TU.Chr1.3061	763.788	197.391	421.266	205.512	264.462	Chr1	33605922	33606922	GO:0005634,nucleus; GO:0003677,DNA binding; GO:0003700,DNA-binding transcription factor activity; GO:0010150,leaf senescence; GO:0045892,negative regulation of transcription, DNA-templated; GO:0009737,response to abscisic acid; GO:0009651,response to salt stress; GO:0010089,xylem development; GO:0003674,molecular_function; GO:0003676,nucleic acid binding; GO:0005488,binding; GO:0097159,organic cy…
evm.TU.Chr1.3062	0.029	7.0484	0	0	0	Chr1	33614466	33616500	GO:0008889,glycerophosphodiester phosphodiesterase activity; GO:0006071,glycerol metabolic process; GO:0046475,glycerophospholipid catabolic process; GO:0003674,molecular_function; GO:0003824,catalytic activity; GO:0008081,phosphoric diester hydrolase activity; GO:0016787,hydrolase activity; GO:0016788,hydrolase activity, acting on ester bonds; GO:0042578,phosphoric ester hydrolase activity; GO:0…
evm.TU.Chr1.3063	2.8917	560.488	0.4394	0.5219	0.5444	Chr1	33617022	33618866	GO:0008889,glycerophosphodiester phosphodiesterase activity; GO:0006071,glycerol metabolic process; GO:0046475,glycerophospholipid catabolic process; GO:0003674,molecular_function; GO:0003824,catalytic activity; GO:0008081,phosphoric diester hydrolase activity; GO:0016787,hydrolase activity; GO:0016788,hydrolase activity, acting on ester bonds; GO:0042578,phosphoric ester hydrolase activity; GO:0…
evm.TU.Chr1.3067	0.3519	0.3562	0.7089	1.4344	6.0807	Chr1	33643277	33645015	GO:0005887,integral component of plasma membrane; GO:0051119,sugar transmembrane transporter activity; GO:0003674,molecular_function; GO:0005215,transporter activity; GO:0008509,anion transmembrane transporter activity; GO:0015075,ion transmembrane transporter activity; GO:0015144,carbohydrate transmembrane transporter activity; GO:0022857,transmembrane transporter activity; GO:0005575,cellular_c…
evm.TU.Chr1.3068	8.5891	4.9043	37.7979	27.3812	27.2823	Chr1	33647741	33651740	GO:0005886,plasma membrane; GO:0005524,ATP binding; GO:0004672,protein kinase activity; GO:0106310,protein serine kinase activity; GO:0004674,protein serine/threonine kinase activity; GO:0006952,defense response; GO:0042742,defense response to bacterium; GO:0045087,innate immune response; GO:0002221,pattern recognition receptor signaling pathway; GO:0046777,protein autophosphorylation; GO:0000166…
evm.TU.Chr1.3069	0.1622	39.3437	0.0457	0.0582	0	Chr1	33673428	33675446	GO:0005829,cytosol; GO:0012505,endomembrane system; GO:0000145,exocyst; GO:0070062,extracellular exosome; GO:0016020,membrane; GO:0045335,phagocytic vesicle; GO:0005546,phosphatidylinositol-4,5-bisphosphate binding; GO:0006952,defense response; GO:0052542,defense response by callose deposition; GO:0042742,defense response to bacterium; GO:0050832,defense response to fungus; GO:0006887,exocytosis;…
evm.TU.Chr1.307	0	0	0.8984	4.484	0.0935	Chr1	3010505	3011615	GO:0007142,male meiosis II; GO:0000003,reproduction; GO:0000280,nuclear division; GO:0006996,organelle organization; GO:0007049,cell cycle; GO:0007135,meiosis II; GO:0007140,male meiotic nuclear division; GO:0007276,gamete generation; GO:0008150,biological_process; GO:0009987,cellular process; GO:0016043,cellular component organization; GO:0019953,sexual reproduction; GO:0022402,cell cycle proces…
evm.TU.Chr1.3071	34.6202	2.5814	2.0122	41.2182	2.9677	Chr1	33689237	33690393	GO:0005615,extracellular space; GO:0005575,cellular_component; GO:0005576,extracellular region; GO:0110165,cellular anatomical entity
evm.TU.Chr1.3072	0	2.5655	0.0393	0.1833	0.0521	Chr1	33691079	33697173	GO:0016604,nuclear body; GO:0005654,nucleoplasm; GO:0005634,nucleus; GO:0005524,ATP binding; GO:0016887,ATPase activity; GO:0003677,DNA binding; GO:0004519,endonuclease activity; GO:0016301,kinase activity; GO:0043621,protein self-association; GO:0003723,RNA binding; GO:0006325,chromatin organization; GO:0006952,defense response; GO:0006281,DNA repair; GO:0031047,gene silencing by RNA; GO:0016310…
evm.TU.Chr1.3073	0.2348	2.8973	0.728	423.416	9.8244	Chr1	33709069	33709575	GO:0005737,cytoplasm; GO:0005634,nucleus; GO:0005886,plasma membrane; GO:0009734,auxin-activated signaling pathway; GO:0040008,regulation of growth; GO:1900140,regulation of seedling development; GO:0007154,cell communication; GO:0007165,signal transduction; GO:0008150,biological_process; GO:0009719,response to endogenous stimulus; GO:0009725,response to hormone; GO:0009733,response to auxin; GO:…
evm.TU.Chr1.3074	0.0841	0.3458	1.401	13.076	0.9227	Chr1	33718753	33721801	GO:0016810,hydrolase activity, acting on carbon-nitrogen (but not peptide) bonds; GO:0003674,molecular_function; GO:0003824,catalytic activity; GO:0016787,hydrolase activity
evm.TU.Chr1.3075	6.0981	33.785	1.8689	32.032	1.7484	Chr1	33722768	33723631	GO:0005739,mitochondrion; GO:0005516,calmodulin binding; GO:0051087,chaperone binding; GO:0006457,protein folding; GO:0003674,molecular_function; GO:0005488,binding; GO:0005515,protein binding; GO:0008150,biological_process; GO:0009987,cellular process; GO:0005575,cellular_component; GO:0005622,intracellular anatomical structure; GO:0005737,cytoplasm; GO:0043226,organelle; GO:0043227,membrane-bou…
evm.TU.Chr1.3077	0.3016	1.0303	34.7306	9.0823	22.7924	Chr1	33742679	33745569	GO:0102998,4-sulfomuconolactone hydrolase activity; GO:0016831,carboxy-lyase activity; GO:0018732,sulfolactone hydrolase activity; GO:0003674,molecular_function; GO:0003824,catalytic activity; GO:0016787,hydrolase activity; GO:0016788,hydrolase activity, acting on ester bonds; GO:0052689,carboxylic ester hydrolase activity; GO:0016829,lyase activity; GO:0016830,carbon-carbon lyase activity
evm.TU.Chr1.3078	10.3471	12.2618	149.957	43.7146	130.85	Chr1	33745842	33748201	GO:0009507,chloroplast; GO:0009533,chloroplast stromal thylakoid; GO:0009534,chloroplast thylakoid; GO:0009535,chloroplast thylakoid membrane; GO:0005737,cytoplasm; GO:0009536,plastid; GO:0009579,thylakoid; GO:0031977,thylakoid lumen; GO:0016018,cyclosporin A binding; GO:0003755,peptidyl-prolyl cis-trans isomerase activity; GO:0043424,protein histidine kinase binding; GO:0010275,NAD(P)H dehydroge…
evm.TU.Chr1.3079	14.8506	31.4848	38.0887	16.7517	3.0779	Chr1	33751190	33753702	GO:0009506,plasmodesma; GO:0005575,cellular_component; GO:0005911,cell-cell junction; GO:0030054,cell junction; GO:0055044,symplast; GO:0070161,anchoring junction; GO:0110165,cellular anatomical entity
evm.TU.Chr1.3084	1.3189	0.7189	0.0314	0.5604	0	Chr1	33828719	33830556	--
evm.TU.Chr1.3085	62.8806	12.3443	14.5014	29.5121	27.9949	Chr1	33832680	33835589	GO:0009507,chloroplast; GO:0009570,chloroplast stroma; GO:0004345,glucose-6-phosphate dehydrogenase activity; GO:0050661,NADP binding; GO:0006006,glucose metabolic process; GO:0009051,pentose-phosphate shunt, oxidative branch; GO:0003674,molecular_function; GO:0003824,catalytic activity; GO:0016491,oxidoreductase activity; GO:0016614,oxidoreductase activity, acting on CH-OH group of donors; GO:00…
evm.TU.Chr1.3087	0.5906	10.861	0	2.7443	0.27	Chr1	33873624	33874379	GO:0016021,integral component of membrane; GO:0005575,cellular_component; GO:0016020,membrane; GO:0031224,intrinsic component of membrane; GO:0110165,cellular anatomical entity
evm.TU.Chr1.309	2.979	1.2758	38.8729	4.7462	16.4065	Chr1	3024091	3033978	GO:0005737,cytoplasm; GO:0030782,(S)-tetrahydroprotoberberine N-methyltransferase activity; GO:0032259,methylation; GO:0003674,molecular_function; GO:0003824,catalytic activity; GO:0008168,methyltransferase activity; GO:0008757,S-adenosylmethionine-dependent methyltransferase activity; GO:0016740,transferase activity; GO:0016741,transferase activity, transferring one-carbon groups; GO:0008150,bio…
evm.TU.Chr1.3095	0.0706	18.3186	0.4378	7.1511	1.5982	Chr1	33962148	33963327	GO:0016021,integral component of membrane; GO:0005575,cellular_component; GO:0016020,membrane; GO:0031224,intrinsic component of membrane; GO:0110165,cellular anatomical entity
evm.TU.Chr1.3096	3.9088	3.3765	57.9031	68.2074	28.0433	Chr1	33975746	33976537	--
evm.TU.Chr1.3098	50.7837	5.0157	1.4297	0.4918	5.0265	Chr1	33992430	33994611	GO:0016021,integral component of membrane; GO:0005634,nucleus; GO:0005886,plasma membrane; GO:0009959,negative gravitropism; GO:0009958,positive gravitropism; GO:2000012,regulation of auxin polar transport; GO:0040008,regulation of growth; GO:0008150,biological_process; GO:0009605,response to external stimulus; GO:0009606,tropism; GO:0009628,response to abiotic stimulus; GO:0009629,response to gr…
evm.TU.Chr1.310	0	0	0.0194	0.9708	0.0686	Chr1	3035915	3040150	GO:0016021,integral component of membrane; GO:0031966,mitochondrial membrane; GO:0005739,mitochondrion; GO:0005886,plasma membrane; GO:0005524,ATP binding; GO:0106310,protein serine kinase activity; GO:0004674,protein serine/threonine kinase activity; GO:0002215,defense response to nematode; GO:0009825,multidimensional cell growth; GO:0006468,protein phosphorylation; GO:0009845,seed germination; …
[truncated: 21,337 more rows]
